# Supplementary material for: Endothelial extracellular vesicles promote tumour growth by tumour‐associated macrophage reprogramming
Source: J Extracell Vesicles. 2022 Jun 3;11(6):e12228. doi: 10.1002/jev2.12228 (PMC9164145; doi:10.1002/jev2.12228)
Supplement: Supplementary file 2 — Supporting Information [file JEV2-11-e12228-s002.xlsx]

## Sheet: Sheet1
miRNA	mono_EV_1	mono_EV_2	mono_EV_3	mono_ave_norm_counts	co_EV_1	co_EV_2	co_EV_3	co_ave_norm_counts
hsa-let-7a-2-3p	0	0	0	0	1.95463	1.14159	1.1825	1.42624
hsa-let-7a-3p	16.009	6.62374	13.4571	12.03	14.3339	9.13271	18.9199	14.1289
hsa-let-7a-5p	317.131	415.639	384.276	372.349	235.207	293.388	373.669	300.755
hsa-let-7b-3p	3.04934	5.79577	7.47618	5.44043	7.81851	4.56636	2.36499	4.91662
hsa-let-7b-5p	312.557	306.348	269.142	296.016	211.1	229.459	206.937	215.832
hsa-let-7c-3p	0.762335	0	0	0.254112	1.30309	0	1.1825	0.828527
hsa-let-7c-5p	94.5295	70.3772	56.8189	73.9086	56.6842	51.3715	62.6723	56.9093
hsa-let-7d-3p	36.5921	30.6348	37.3809	34.8692	38.441	50.2299	41.3874	43.3528
hsa-let-7d-5p	52.6011	69.5492	82.238	68.1294	44.9565	52.5131	39.0224	45.4973
hsa-let-7e-3p	0.762335	1.65593	1.49524	1.3045	2.60617	2.28318	1.1825	2.02395
hsa-let-7e-5p	85.3815	98.5281	79.2475	87.719	55.3811	70.7785	73.3148	66.4915
hsa-let-7f-1-3p	3.04934	2.4839	5.98094	3.83806	5.86389	1.14159	3.54749	3.51765
hsa-let-7f-2-3p	1.52467	1.65593	0	1.0602	5.86389	2.28318	3.54749	3.89818
hsa-let-7f-5p	115.875	158.97	131.581	135.475	78.8367	103.885	111.155	97.9586
hsa-let-7g-3p	1.52467	2.4839	0	1.33619	0.651543	0	1.1825	0.611346
hsa-let-7g-5p	68.6102	83.6247	106.162	86.1322	64.5027	71.9201	165.549	100.657
hsa-let-7i-3p	25.1571	27.3229	29.9047	27.4616	13.6824	23.9734	16.5549	18.0702
hsa-let-7i-5p	293.499	275.713	306.523	291.912	232.601	270.557	249.507	250.888
hsa-miR-1-3p	0	0	0	0	0	0	0	0
hsa-miR-1-5p	0	0	0	0	0	1.14159	0	0.38053
hsa-miR-100-3p	2.28701	2.4839	5.98094	3.58395	1.95463	0	1.1825	1.04571
hsa-miR-100-5p	29.7311	19.8712	34.3904	27.9976	58.6389	65.0706	86.3222	70.0105
hsa-miR-101-3p	79.2828	71.2052	38.8761	63.1214	43.6534	52.5131	24.8324	40.333
hsa-miR-101-5p	0	1.65593	0	0.551978	0	1.14159	1.1825	0.774695
hsa-miR-103a-2-5p	1.52467	1.65593	0	1.0602	0.651543	3.42477	2.36499	2.1471
hsa-miR-103a-3p	60.2245	89.4204	37.3809	62.3419	37.7895	59.3626	21.2849	39.479
hsa-miR-103b	0	0	0	0	0	0	0	0
hsa-miR-105-3p	0	0	0	0	0	0	0	0
hsa-miR-105-5p	0	0	0	0	0	0	0	0
hsa-miR-106a-3p	0	0	0	0	0	0	0	0
hsa-miR-106a-5p	44.9778	57.9577	58.3142	53.7499	46.9111	86.7608	44.9349	59.5356
hsa-miR-106b-3p	27.4441	24.839	16.4476	22.9102	30.6225	37.6724	13.0075	27.1008
hsa-miR-106b-5p	12.9597	7.4517	10.4666	10.2927	5.86389	2.28318	3.54749	3.89818
hsa-miR-107	13.722	27.3229	5.98094	15.6753	12.3793	23.9734	13.0075	16.4534
hsa-miR-10a-3p	3.04934	1.65593	2.99047	2.56525	1.95463	0	1.1825	1.04571
hsa-miR-10a-5p	16.7714	9.10764	10.4666	12.1152	7.16697	10.2743	5.91248	7.78458
hsa-miR-10b-3p	3.04934	4.13983	4.48571	3.89163	0	3.42477	4.72998	2.71825
hsa-miR-10b-5p	15.2467	9.9356	11.9619	12.3814	5.86389	10.2743	4.72998	6.95606
hsa-miR-1178-3p	0	0	0	0	0	0	0	0
hsa-miR-1178-5p	0	0	0	0	0	0	0	0
hsa-miR-1179	0	0	1.49524	0.498412	0	0	1.1825	0.394165
hsa-miR-1180-3p	0	0	1.49524	0.498412	0	0	0	0
hsa-miR-1180-5p	0	0	0	0	0	1.14159	0	0.38053
hsa-miR-1181	0	0	0	0	0	0	0	0
hsa-miR-1182	0	0	0	0	0	0	0	0
hsa-miR-1183	0	0	0	0	0	0	0	0
hsa-miR-1184	0	0	0	0	0	0	0	0
hsa-miR-1185-1-3p	2.28701	2.4839	2.99047	2.58713	1.95463	2.28318	0	1.4126
hsa-miR-1185-2-3p	3.04934	2.4839	0	1.84441	0	1.14159	0	0.38053
hsa-miR-1185-5p	0	0	0	0	0	1.14159	0	0.38053
hsa-miR-1193	0	0	0	0	0	0	0	0
hsa-miR-1197	1.52467	1.65593	1.49524	1.55861	0.651543	2.28318	1.1825	1.37241
hsa-miR-1199-3p	0	0	0	0	0	0	0	0
hsa-miR-1199-5p	0	0	0	0	0	0	0	0
hsa-miR-1200	0	0	0	0	0	0	0	0
hsa-miR-1202	0	0	0	0	0	0	0	0
hsa-miR-1203	0	0	0	0	0	0	0	0
hsa-miR-1204	0	0	0	0	0	0	0	0
hsa-miR-1205	0	0	0	0	0	0	0	0
hsa-miR-1206	0	0	0	0	0	0	0	0
hsa-miR-1207-3p	0	0	0	0	0	0	0	0
hsa-miR-1207-5p	0	0	0	0	0	0	0	0
hsa-miR-1208	0	0	0	0	0	0	0	0
hsa-miR-122-3p	0	0	0	0	0	0	0	0
hsa-miR-122-5p	0	0	0	0	0	0	0	0
hsa-miR-1224-3p	0	0	0	0	0	0	0	0
hsa-miR-1224-5p	0	0	0	0	0	0	0	0
hsa-miR-1225-3p	0	0	0	0	0	0	0	0
hsa-miR-1225-5p	0	0	0	0	0	0	0	0
hsa-miR-1226-3p	0	0	0	0	0.651543	4.56636	1.1825	2.13346
hsa-miR-1226-5p	0	0.827967	0	0.275989	0	0	1.1825	0.394165
hsa-miR-1227-3p	0.762335	0.827967	1.49524	1.02851	0	0	2.36499	0.788331
hsa-miR-1227-5p	0	0	0	0	0	0	0	0
hsa-miR-1228-3p	0	0	0	0	0	0	0	0
hsa-miR-1228-5p	0	0	0	0	0	1.14159	0	0.38053
hsa-miR-1229-3p	0.762335	0	0	0.254112	0.651543	0	0	0.217181
hsa-miR-1229-5p	0	0	0	0	0	0	0	0
hsa-miR-1231	0	0	0	0	0	0	0	0
hsa-miR-1233-3p	0	0	0	0	0	0	0	0
hsa-miR-1233-5p	0	0	0	0	0	0	0	0
hsa-miR-1234-3p	0	0	0	0	0	0	0	0
hsa-miR-1236-3p	0	0	0	0	0	0	0	0
hsa-miR-1236-5p	0	0	0	0	0	0	0	0
hsa-miR-1237-3p	0	0	0	0	0	0	0	0
hsa-miR-1237-5p	0	0	0	0	0	0	0	0
hsa-miR-1238-3p	0	0	0	0	0	0	0	0
hsa-miR-1238-5p	0	0	0	0	0	0	0	0
hsa-miR-124-3p	0	0	0	0	0	0	0	0
hsa-miR-124-5p	0	0	0	0	0	0	0	0
hsa-miR-1243	0	0	0	0	0	0	0	0
hsa-miR-1244	0	0	0	0	0	0	0	0
hsa-miR-1245a	0	0	0	0	0	0	0	0
hsa-miR-1245b-3p	0	0	0	0	0	0	0	0
hsa-miR-1245b-5p	0	0	0	0	0	0	0	0
hsa-miR-1246	357.535	194.572	139.057	230.388	686.075	537.688	384.311	536.025
hsa-miR-1247-3p	0	0	0	0	0	0	0	0
hsa-miR-1247-5p	0	0	0	0	0	0	0	0
hsa-miR-1248	0	0	0	0	0	0	0	0
hsa-miR-1249-3p	0.762335	0	0	0.254112	0	0	0	0
hsa-miR-1249-5p	0	0	0	0	0	0	0	0
hsa-miR-1250-3p	0	0	0	0	0	0	0	0
hsa-miR-1250-5p	0	0	0	0	0	0	0	0
hsa-miR-1251-3p	0	0	0	0	0	0	0	0
hsa-miR-1251-5p	0	0	0	0	0	0	0	0
hsa-miR-1252-3p	0	0	0	0	0	0	0	0
hsa-miR-1252-5p	0	0	0	0	0	0	0	0
hsa-miR-1253	0	0	0	0	0	0	0	0
hsa-miR-1254	0	0	0	0	0	0	0	0
hsa-miR-1255a	0	0	0	0	0	0	0	0
hsa-miR-1255b-2-3p	0	0	0	0	0	0	0	0
hsa-miR-1255b-5p	0	0	0	0	0	0	0	0
hsa-miR-1256	0	0	0	0	0	0	0	0
hsa-miR-1257	0	0	0	0	0	0	0	0
hsa-miR-1258	0	0	0	0	0	0	0	0
hsa-miR-125a-3p	3.04934	4.13983	1.49524	2.8948	5.21234	3.42477	3.54749	4.06153
hsa-miR-125a-5p	159.328	163.109	159.99	160.809	140.733	146.123	179.739	155.532
hsa-miR-125b-1-3p	0	0.827967	1.49524	0.774401	0.651543	2.28318	0	0.97824
hsa-miR-125b-2-3p	2.28701	0.827967	0	1.03832	0	0	0	0
hsa-miR-125b-5p	411.661	283.993	203.352	299.669	321.862	374.441	237.682	311.328
hsa-miR-126-3p	10411.2	9526.59	5740.21	8559.34	6065.86	6737.66	2342.52	5048.68
hsa-miR-126-5p	4016.74	4890.8	4079	4328.85	2859.62	3459.01	3146.62	3155.09
hsa-miR-1260a	0	0.827967	1.49524	0.774401	1.95463	0	0	0.651543
hsa-miR-1260b	2.28701	1.65593	5.98094	3.30796	3.90926	2.28318	3.54749	3.24664
hsa-miR-1261	0	0	0	0	0	0	0	0
hsa-miR-1262	0	0	0	0	0.651543	0	1.1825	0.611346
hsa-miR-1263	0	0	0	0	0	0	0	0
hsa-miR-1264	0	0	0	0	0	0	0	0
hsa-miR-1265	0	0	0	0	0	0	0	0
hsa-miR-1266-3p	0	0	0	0	0	0	0	0
hsa-miR-1266-5p	0	0	0	0	0	0	0	0
hsa-miR-1267	0	0	0	0	0	0	1.1825	0.394165
hsa-miR-1268a	0	0	1.49524	0.498412	0	0	0	0
hsa-miR-1268b	0	0	2.99047	0.996824	0	0	0	0
hsa-miR-1269a	0	0	0	0	0	0	1.1825	0.394165
hsa-miR-1269b	0	0	0	0	0	0	0	0
hsa-miR-127-3p	11.435	14.0754	11.9619	12.4908	3.90926	3.42477	1.1825	2.83884
hsa-miR-127-5p	3.04934	5.79577	0	2.94837	1.95463	0	0	0.651543
hsa-miR-1270	0	0	0	0	0	0	0	0
hsa-miR-1271-3p	0.762335	0	0	0.254112	0	0	0	0
hsa-miR-1271-5p	3.04934	1.65593	0	1.56842	0.651543	1.14159	1.1825	0.991876
hsa-miR-1272	0	0	0	0	0	0	0	0
hsa-miR-1273a	4.57401	2.4839	0	2.35264	1.30309	1.14159	1.1825	1.20906
hsa-miR-1273c	0	0	0	0	0	1.14159	0	0.38053
hsa-miR-1273d	0	0.827967	0	0.275989	0	1.14159	2.36499	1.16886
hsa-miR-1273e	0	1.65593	1.49524	1.05039	0.651543	1.14159	0	0.597711
hsa-miR-1273f	0.762335	2.4839	2.99047	2.0789	5.86389	2.28318	9.45997	5.86901
hsa-miR-1273g-3p	2.28701	9.9356	1.49524	4.57261	7.16697	11.4159	7.09498	8.55928
hsa-miR-1273g-5p	0	0	1.49524	0.498412	0	0	1.1825	0.394165
hsa-miR-1273h-3p	0	0	0	0	0	0	0	0
hsa-miR-1273h-5p	0	0.827967	0	0.275989	0	0	0	0
hsa-miR-1275	0	0	0	0	0	0	0	0
hsa-miR-1276	0	0	0	0	1.30309	0	0	0.434362
hsa-miR-1277-3p	1.52467	2.4839	0	1.33619	1.30309	0	0	0.434362
hsa-miR-1277-5p	0.762335	0.827967	0	0.530101	0.651543	0	1.1825	0.611346
hsa-miR-1278	0	0	0	0	0	0	0	0
hsa-miR-1279	0	0	0	0	0	0	0	0
hsa-miR-128-1-5p	0.762335	0	1.49524	0.752524	0	0	0	0
hsa-miR-128-2-5p	0	0	0	0	0	0	0	0
hsa-miR-128-3p	9.14802	9.10764	7.47618	8.57728	11.0762	10.2743	10.6425	10.6643
hsa-miR-1281	0	0	0	0	0	0	0	0
hsa-miR-1282	0	0	0	0	0	0	0	0
hsa-miR-1283	0	0	0	0	2.60617	2.28318	1.1825	2.02395
hsa-miR-1284	0	0	0	0	0	0	0	0
hsa-miR-1285-3p	0	0.827967	0	0.275989	0.651543	2.28318	0	0.97824
hsa-miR-1285-5p	0.762335	0	2.99047	1.25094	1.95463	0	0	0.651543
hsa-miR-1286	0	0	0	0	0	0	0	0
hsa-miR-1287-3p	0	0	1.49524	0.498412	0	0	0	0
hsa-miR-1287-5p	0	0	0	0	0	0	0	0
hsa-miR-1288-3p	0	0	0	0	0	0	0	0
hsa-miR-1288-5p	0	0	0	0	0	0	0	0
hsa-miR-1289	0	0	0	0	0	0	0	0
hsa-miR-129-1-3p	0	0	0	0	0	0	0	0
hsa-miR-129-2-3p	0	0	0	0	1.30309	0	0	0.434362
hsa-miR-129-5p	0	0	0	0	0	1.14159	1.1825	0.774695
hsa-miR-1290	80.8075	47.1941	37.3809	55.1275	211.751	181.513	132.44	175.235
hsa-miR-1291	0	0	0	0	0	0	0	0
hsa-miR-1292-3p	0	0	0	0	0	0	0	0
hsa-miR-1292-5p	0	0	0	0	0	0	1.1825	0.394165
hsa-miR-1293	0	0	0	0	0	0	0	0
hsa-miR-1294	0	0	0	0	0	0	0	0
hsa-miR-1295a	0	0	0	0	0	0	0	0
hsa-miR-1295b-3p	0	0	0	0	0	0	0	0
hsa-miR-1295b-5p	0	0	0	0	0	0	0	0
hsa-miR-1296-3p	0	0	0	0	0	0	0	0
hsa-miR-1296-5p	0	0.827967	0	0.275989	0	1.14159	1.1825	0.774695
hsa-miR-1297	0	0	0	0	0	0	0	0
hsa-miR-1298-3p	0	0	0	0	0	0	0	0
hsa-miR-1298-5p	0	0	0	0	0	0	0	0
hsa-miR-1299	0	0	0	0	0	0	0	0
hsa-miR-1301-3p	0.762335	0.827967	0	0.530101	0	3.42477	0	1.14159
hsa-miR-1301-5p	0	0	0	0	0	0	0	0
hsa-miR-1302	0	0	0	0	0	0	0	0
hsa-miR-1303	0	0.827967	0	0.275989	0	1.14159	0	0.38053
hsa-miR-1304-3p	1.52467	0.827967	4.48571	2.27945	1.95463	0	3.54749	1.83404
hsa-miR-1304-5p	0	0	1.49524	0.498412	0.651543	0	1.1825	0.611346
hsa-miR-1305	0	0	0	0	0	0	0	0
hsa-miR-1306-3p	0	0	0	0	0	0	2.36499	0.788331
hsa-miR-1306-5p	0	1.65593	1.49524	1.05039	2.60617	0	1.1825	1.26289
hsa-miR-1307-3p	27.4441	28.9788	22.4285	26.2838	26.7133	35.3893	24.8324	28.9783
hsa-miR-1307-5p	0	0	1.49524	0.498412	0.651543	0	0	0.217181
hsa-miR-130a-3p	116.637	139.926	77.7522	111.439	174.613	118.725	115.885	136.408
hsa-miR-130a-5p	0	0	0	0	0	0	0	0
hsa-miR-130b-3p	100.628	108.464	41.8666	83.6528	104.898	113.017	57.9423	91.9527
hsa-miR-130b-5p	3.04934	4.13983	5.98094	4.39004	5.21234	7.99112	9.45997	7.55448
hsa-miR-132-3p	0	0	1.49524	0.498412	1.30309	0	1.1825	0.828527
hsa-miR-132-5p	2.28701	0	0	0.762335	1.30309	0	0	0.434362
hsa-miR-1321	0	0	0	0	0	0	0	0
hsa-miR-1322	0	0	0	0	0	0	0	0
hsa-miR-1323	0	0	0	0	0	0	0	0
hsa-miR-1324	0	0	0	0	0	0	0	0
hsa-miR-133a-3p	0	0	0	0	0	0	0	0
hsa-miR-133a-5p	0	0	0	0	0	0	0	0
hsa-miR-133b	0	0	0	0	0	0	0	0
hsa-miR-134-3p	0.762335	0	0	0.254112	0	0	0	0
hsa-miR-134-5p	25.9194	11.5915	17.9428	18.4846	11.7278	18.2654	20.1024	16.6985
hsa-miR-1343-3p	0	0	2.99047	0.996824	0.651543	0	0	0.217181
hsa-miR-1343-5p	0	0	0	0	0	0	0	0
hsa-miR-135a-3p	0	0	0	0	0	0	0	0
hsa-miR-135a-5p	0	0	0	0	0	0	0	0
hsa-miR-135b-3p	0	0	0	0	0	0	0	0
hsa-miR-135b-5p	0	0	0	0	0.651543	1.14159	1.1825	0.991876
hsa-miR-136-3p	25.1571	21.5271	37.3809	28.0217	16.9401	14.8407	13.0075	14.9294
hsa-miR-136-5p	4.57401	7.4517	2.99047	5.00539	1.30309	3.42477	1.1825	1.97012
hsa-miR-137	1.52467	2.4839	1.49524	1.8346	0	0	3.54749	1.1825
hsa-miR-138-1-3p	0	0	0	0	0	0	3.54749	1.1825
hsa-miR-138-2-3p	0	0	0	0	0	0	0	0
hsa-miR-138-5p	0.762335	0	0	0.254112	18.8947	21.6902	15.3724	18.6525
hsa-miR-139-3p	0.762335	0	0	0.254112	0	0	0	0
hsa-miR-139-5p	2.28701	4.13983	2.99047	3.1391	8.47006	2.28318	3.54749	4.76691
hsa-miR-140-3p	12.1974	29.8068	10.4666	17.4903	12.3793	17.1238	10.6425	13.3819
hsa-miR-140-5p	12.1974	5.79577	16.4476	11.4802	14.9855	13.6991	17.7374	15.474
hsa-miR-141-3p	0	0	0	0	0	0	0	0
hsa-miR-141-5p	0	0	0	0	0	0	0	0
hsa-miR-142-3p	0	0.827967	0	0.275989	1.95463	9.13271	5.91248	5.66661
hsa-miR-142-5p	0	1.65593	0	0.551978	17.5917	13.6991	14.19	15.1602
hsa-miR-143-3p	0.762335	0.827967	0	0.530101	0	1.14159	0	0.38053
hsa-miR-143-5p	0	0	0	0	0	0	0	0
hsa-miR-144-3p	0	0	0	0	0	0	0	0
hsa-miR-144-5p	0	0	0	0	0	0	0	0
hsa-miR-145-3p	0	0	0	0	0	0	0	0
hsa-miR-145-5p	0	0	1.49524	0.498412	0	0	0	0
hsa-miR-1468-3p	0	0	0	0	0	0	0	0
hsa-miR-1468-5p	0	0.827967	0	0.275989	0	0	0	0
hsa-miR-1469	0	0	0	0	0	0	0	0
hsa-miR-146a-3p	0	0	0	0	0.651543	1.14159	0	0.597711
hsa-miR-146a-5p	32.0181	28.1509	56.8189	38.996	76.882	66.2122	106.425	83.173
hsa-miR-146b-3p	0	0	0	0	0	0	1.1825	0.394165
hsa-miR-146b-5p	3.81168	5.79577	5.98094	5.19613	10.4247	4.56636	15.3724	10.1212
hsa-miR-1470	0	0	0	0	0	0	0	0
hsa-miR-1471	0	0	0	0	0	0	0	0
hsa-miR-147a	0	0	0	0	0	0	0	0
hsa-miR-147b	0	0	0	0	1.95463	1.14159	0	1.03207
hsa-miR-148a-3p	0	0	0	0	1.30309	0	3.54749	1.61686
hsa-miR-148a-5p	0	0	0	0	0	0	0	0
hsa-miR-148b-3p	8.38569	4.9678	4.48571	5.9464	7.81851	3.42477	11.825	7.68941
hsa-miR-148b-5p	0	0	0	0	0	0	0	0
hsa-miR-149-3p	0	0.827967	0	0.275989	0	0	0	0
hsa-miR-149-5p	2.28701	4.9678	1.49524	2.91668	3.25771	3.42477	4.72998	3.80415
hsa-miR-150-3p	0	0	0	0	0	0	0	0
hsa-miR-150-5p	0	3.31187	2.99047	2.10078	1.95463	0	1.1825	1.04571
hsa-miR-151a-3p	140.27	158.142	128.59	142.334	143.339	139.274	130.075	137.563
hsa-miR-151a-5p	35.0674	35.6026	55.3237	41.9979	26.0617	35.3893	43.7524	35.0678
hsa-miR-151b	12.1974	9.9356	23.9238	15.3522	7.81851	15.9822	16.5549	13.4519
hsa-miR-152-3p	9.14802	1.65593	5.98094	5.59497	3.90926	6.84953	0	3.58626
hsa-miR-152-5p	0	0	0	0	0	0	0	0
hsa-miR-153-3p	0	0	0	0	0	0	0	0
hsa-miR-153-5p	0	0	0	0	0	0	0	0
hsa-miR-1537-3p	0	0	0	0	0	0	0	0
hsa-miR-1537-5p	0	0	0	0	0	0	0	0
hsa-miR-1538	0	0	0	0	0	0	0	0
hsa-miR-1539	0	0	0	0	0	0	0	0
hsa-miR-154-3p	3.04934	5.79577	4.48571	4.44361	0	2.28318	0	0.761059
hsa-miR-154-5p	10.6727	8.27967	4.48571	7.81269	5.86389	5.70794	2.36499	4.64561
hsa-miR-155-3p	0.762335	0	0	0.254112	0	0	0	0
hsa-miR-155-5p	0	0	2.99047	0.996824	0	0	0	0
hsa-miR-1587	0	0	0	0	0	0	0	0
hsa-miR-15a-3p	1.52467	1.65593	0	1.0602	0.651543	3.42477	1.1825	1.75294
hsa-miR-15a-5p	6.86102	1.65593	1.49524	3.33739	5.86389	5.70794	5.91248	5.8281
hsa-miR-15b-3p	21.3454	11.5915	26.9142	19.9504	24.1071	20.5486	44.9349	29.8635
hsa-miR-15b-5p	3.81168	0.827967	1.49524	2.04496	3.90926	2.28318	3.54749	3.24664
hsa-miR-16-1-3p	0	0.827967	0	0.275989	0.651543	0	0	0.217181
hsa-miR-16-2-3p	3.04934	4.13983	5.98094	4.39004	7.16697	6.84953	3.54749	5.85466
hsa-miR-16-5p	22.8701	18.2153	11.9619	17.6824	38.441	28.5397	50.8473	39.276
hsa-miR-17-3p	3.04934	7.4517	2.99047	4.49717	6.51543	4.56636	1.1825	4.08809
hsa-miR-17-5p	274.441	322.079	325.961	307.494	301.664	424.671	263.697	330.011
hsa-miR-181a-2-3p	1.52467	0	2.99047	1.50505	0.651543	0	0	0.217181
hsa-miR-181a-3p	1.52467	2.4839	0	1.33619	1.95463	1.14159	2.36499	1.8204
hsa-miR-181a-5p	42.6908	59.6136	44.8571	49.0538	48.8657	46.8051	29.5624	41.7444
hsa-miR-181b-2-3p	0	0	0	0	0	0	0	0
hsa-miR-181b-3p	0	0.827967	0	0.275989	0.651543	1.14159	2.36499	1.38604
hsa-miR-181b-5p	44.2154	52.9899	40.3714	45.8589	33.8802	50.2299	30.7449	38.285
hsa-miR-181c-3p	0.762335	1.65593	0	0.80609	0	0	0	0
hsa-miR-181c-5p	23.6324	26.4949	4.48571	18.2043	14.9855	6.84953	3.54749	8.46084
hsa-miR-181d-3p	0	0	0	0	0	0	0	0
hsa-miR-181d-5p	5.33635	4.13983	1.49524	3.65714	1.95463	5.70794	2.36499	3.34252
hsa-miR-182-3p	0	0	0	0	0	0	0	0
hsa-miR-182-5p	0	0	0	0	0	0	1.1825	0.394165
hsa-miR-1825	0	0	0	0	0	0	0	0
hsa-miR-1827	0	0	0	0	0	0	0	0
hsa-miR-183-3p	0	0	0	0	0.651543	0	1.1825	0.611346
hsa-miR-183-5p	0	0	0	0	4.5608	5.70794	16.5549	8.94123
hsa-miR-184	0.762335	0	0	0.254112	0	0	0	0
hsa-miR-185-3p	0	0.827967	0	0.275989	1.30309	0	0	0.434362
hsa-miR-185-5p	99.8659	86.9365	37.3809	74.7278	46.9111	42.2388	23.6499	37.5999
hsa-miR-186-3p	0.762335	0	0	0.254112	0	0	0	0
hsa-miR-186-5p	133.409	118.399	186.904	146.237	148.552	172.38	251.872	190.934
hsa-miR-187-3p	0	0	1.49524	0.498412	0	0	0	0
hsa-miR-187-5p	0	0	0	0	0	0	0	0
hsa-miR-188-3p	0.762335	3.31187	0	1.35807	1.30309	0	1.1825	0.828527
hsa-miR-188-5p	4.57401	4.9678	2.99047	4.17743	5.21234	2.28318	1.1825	2.89267
hsa-miR-18a-3p	1.52467	3.31187	1.49524	2.11059	4.5608	2.28318	2.36499	3.06966
hsa-miR-18a-5p	5.33635	1.65593	8.97141	5.32123	9.1216	3.42477	9.45997	7.33544
hsa-miR-18b-3p	0	0	0	0	0	0	0	0
hsa-miR-18b-5p	0	0	0	0	0	1.14159	1.1825	0.774695
hsa-miR-1908-3p	0	0	0	0	0	0	0	0
hsa-miR-1908-5p	2.28701	2.4839	2.99047	2.58713	6.51543	2.28318	3.54749	4.11536
hsa-miR-1909-3p	0	0	0	0	0	1.14159	0	0.38053
hsa-miR-1909-5p	0	0	0	0	0	0	1.1825	0.394165
hsa-miR-190a-3p	0	0	0	0	0	0	0	0
hsa-miR-190a-5p	0.762335	0	0	0.254112	0	1.14159	0	0.38053
hsa-miR-190b	0	0	0	0	0	0	0	0
hsa-miR-191-3p	0	0	0	0	0	1.14159	0	0.38053
hsa-miR-191-5p	155.516	187.949	305.028	216.164	157.022	206.628	287.347	216.999
hsa-miR-1910-3p	0	0	1.49524	0.498412	0	2.28318	0	0.761059
hsa-miR-1910-5p	2.28701	0	0	0.762335	0	0	1.1825	0.394165
hsa-miR-1911-3p	0	0	0	0	0	0	0	0
hsa-miR-1911-5p	0	0	0	0	0	0	0	0
hsa-miR-1912	0	0	0	0	0	0	0	0
hsa-miR-1913	0	0	0	0	0	0	0	0
hsa-miR-1914-3p	0	0	0	0	0	1.14159	0	0.38053
hsa-miR-1914-5p	0	0	0	0	0	0	1.1825	0.394165
hsa-miR-1915-3p	0	0	0	0	0	0	0	0
hsa-miR-1915-5p	0	0	0	0	0	1.14159	1.1825	0.774695
hsa-miR-192-3p	0	0	0	0	0	0	0	0
hsa-miR-192-5p	1.52467	2.4839	5.98094	3.32984	4.5608	3.42477	13.0075	6.99767
hsa-miR-193a-3p	0.762335	1.65593	0	0.80609	0	0	0	0
hsa-miR-193a-5p	39.6414	30.6348	25.419	31.8984	27.3648	28.5397	13.0075	22.9707
hsa-miR-193b-3p	0.762335	1.65593	2.99047	1.80291	0	4.56636	3.54749	2.70461
hsa-miR-193b-5p	3.04934	0.827967	0	1.29244	1.30309	3.42477	3.54749	2.75845
hsa-miR-194-3p	0	0	0	0	0	0	0	0
hsa-miR-194-5p	0	0.827967	2.99047	1.27281	0	2.28318	2.36499	1.54939
hsa-miR-195-3p	0.762335	1.65593	0	0.80609	0.651543	2.28318	0	0.97824
hsa-miR-195-5p	2.28701	0	2.99047	1.75916	0.651543	1.14159	0	0.597711
hsa-miR-196a-3p	0	0	0	0	0	0	0	0
hsa-miR-196a-5p	0	0.827967	0	0.275989	0.651543	1.14159	4.72998	2.17437
hsa-miR-196b-3p	1.52467	1.65593	0	1.0602	0.651543	1.14159	0	0.597711
hsa-miR-196b-5p	11.435	17.3873	8.97141	12.5979	6.51543	5.70794	11.825	8.01611
hsa-miR-197-3p	0	0	0	0	0	2.28318	2.36499	1.54939
hsa-miR-197-5p	0	0	0	0	1.30309	0	0	0.434362
hsa-miR-1972	0	0	0	0	0	1.14159	0	0.38053
hsa-miR-1973	0	0	0	0	0	0	0	0
hsa-miR-1976	0	0	0	0	0	0	0	0
hsa-miR-198	0	0	0	0	0	0	1.1825	0.394165
hsa-miR-199a-3p	28.9687	16.5593	29.9047	25.1443	20.8494	15.9822	13.0075	16.613
hsa-miR-199a-5p	31.2557	28.1509	11.9619	23.7895	18.2432	14.8407	8.27747	13.7871
hsa-miR-199b-3p	28.9687	16.5593	29.9047	25.1443	20.8494	15.9822	13.0075	16.613
hsa-miR-199b-5p	0	0	0	0	0	0	0	0
hsa-miR-19a-3p	546.594	373.413	581.647	500.551	602.677	579.927	931.807	704.804
hsa-miR-19a-5p	0	1.65593	0	0.551978	0.651543	0	0	0.217181
hsa-miR-19b-1-5p	0	0	1.49524	0.498412	0.651543	1.14159	0	0.597711
hsa-miR-19b-2-5p	0	0	0	0	0	0	0	0
hsa-miR-19b-3p	1556.69	1058.14	1456.36	1357.06	1557.19	1608.5	1843.51	1669.73
hsa-miR-200a-3p	0	0	0	0	0.651543	1.14159	4.72998	2.17437
hsa-miR-200a-5p	0	0	0	0	0	0	1.1825	0.394165
hsa-miR-200b-3p	0	0	0	0	0.651543	0	2.36499	1.00551
hsa-miR-200b-5p	0	0	0	0	1.30309	1.14159	2.36499	1.60322
hsa-miR-200c-3p	0	0	0	0	0	0	0	0
hsa-miR-200c-5p	0	0	0	0	0	0	0	0
hsa-miR-202-3p	0	0	0	0	0	0	0	0
hsa-miR-202-5p	0	0	0	0	1.30309	0	0	0.434362
hsa-miR-203a-3p	0	0	0	0	0.651543	0	0	0.217181
hsa-miR-203a-5p	0	0	0	0	0	0	0	0
hsa-miR-203b-3p	0	0	0	0	0	0	0	0
hsa-miR-203b-5p	0	0	0	0	0	0	0	0
hsa-miR-204-3p	0	0	0	0	0	0	0	0
hsa-miR-204-5p	1.52467	0	0	0.508223	0	0	0	0
hsa-miR-205-3p	0	0	0	0	0	0	0	0
hsa-miR-205-5p	3.81168	1.65593	0	1.82254	3.90926	0	0	1.30309
hsa-miR-2052	0	0	0	0	0	0	0	0
hsa-miR-2053	0	0	0	0	0	0	0	0
hsa-miR-2054	0	0	0	0	0	0	0	0
hsa-miR-206	0	0	0	0	0	0	0	0
hsa-miR-208a-3p	0	0	0	0	0	0	0	0
hsa-miR-208a-5p	0	0	0	0	0	0	0	0
hsa-miR-208b-3p	0	0	0	0	0	0	0	0
hsa-miR-208b-5p	0	0	0	0	0	0	0	0
hsa-miR-20a-3p	0.762335	0.827967	7.47618	3.02216	1.30309	2.28318	8.27747	3.95458
hsa-miR-20a-5p	13.722	10.7636	22.4285	15.638	15.637	26.2565	24.8324	22.242
hsa-miR-20b-3p	0	0	0	0	0	0	0	0
hsa-miR-20b-5p	0	0	0	0	0.651543	0	0	0.217181
hsa-miR-21-3p	39.6414	68.7213	37.3809	48.5812	54.0781	60.5042	37.8399	50.8074
hsa-miR-21-5p	144.844	211.96	212.323	189.709	215.009	264.849	322.821	267.56
hsa-miR-210-3p	8.38569	19.8712	16.4476	14.9015	57.9873	34.2477	41.3874	44.5408
hsa-miR-210-5p	0	0	0	0	0	0	0	0
hsa-miR-211-3p	0	0	0	0	0	0	0	0
hsa-miR-211-5p	0	0	0	0	0	0	0	0
hsa-miR-2110	0	0.827967	0	0.275989	0.651543	0	1.1825	0.611346
hsa-miR-2113	0	0	0	0	0	0	0	0
hsa-miR-2114-3p	0	0	0	0	0	0	0	0
hsa-miR-2114-5p	0	0	0	0	0	0	0	0
hsa-miR-2115-3p	0	0	0	0	0	0	0	0
hsa-miR-2115-5p	0	0	0	0	0	0	0	0
hsa-miR-2116-3p	0	0	0	0	0	0	0	0
hsa-miR-2116-5p	0	0.827967	0	0.275989	0	0	0	0
hsa-miR-2117	0	0	0	0	0	0	0	0
hsa-miR-212-3p	0	0	0	0	0	0	0	0
hsa-miR-212-5p	0	0	0	0	0	0	0	0
hsa-miR-214-3p	35.0674	44.7102	32.8952	37.5576	33.2287	22.8318	11.825	22.6285
hsa-miR-214-5p	0	2.4839	0	0.827967	0.651543	0	0	0.217181
hsa-miR-215-3p	0	0	0	0	0	0	0	0
hsa-miR-215-5p	0	0	0	0	0	0	0	0
hsa-miR-216a-3p	3.81168	0	0	1.27056	1.95463	2.28318	0	1.4126
hsa-miR-216a-5p	38.8791	31.4627	7.47618	25.9393	13.6824	28.5397	4.72998	15.6507
hsa-miR-216b-3p	0	0	0	0	0	0	0	0
hsa-miR-216b-5p	0	0	0	0	0	0	0	0
hsa-miR-217	91.4802	41.3983	61.3047	64.7277	30.6225	31.9645	60.3073	40.9648
hsa-miR-218-1-3p	0	0	0	0	0	0	0	0
hsa-miR-218-2-3p	0	0	0	0	0	0	0	0
hsa-miR-218-5p	0	0	0	0	0	1.14159	0	0.38053
hsa-miR-219a-1-3p	0	0	0	0	0.651543	0	2.36499	1.00551
hsa-miR-219a-2-3p	0	0	0	0	0	0	0	0
hsa-miR-219a-5p	0	0	1.49524	0.498412	0.651543	1.14159	0	0.597711
hsa-miR-219b-3p	0	0	0	0	0	0	0	0
hsa-miR-219b-5p	0	0.827967	0	0.275989	0	0	1.1825	0.394165
hsa-miR-22-3p	124.261	81.1408	119.619	108.34	135.521	154.115	211.667	167.101
hsa-miR-22-5p	11.435	12.4195	10.4666	11.4404	14.3339	14.8407	14.19	14.4548
hsa-miR-221-3p	382.692	426.403	334.933	381.343	643.073	625.591	486.006	584.89
hsa-miR-221-5p	1.52467	2.4839	1.49524	1.8346	3.25771	2.28318	0	1.84696
hsa-miR-222-3p	126.548	148.206	177.933	150.896	256.708	262.565	308.631	275.968
hsa-miR-222-5p	0.762335	9.10764	5.98094	5.28364	3.90926	5.70794	3.54749	4.38823
hsa-miR-223-3p	0	0	0	0	0	0	0	0
hsa-miR-223-5p	0	0	0	0	0	0	0	0
hsa-miR-224-3p	0	0	0	0	0.651543	0	0	0.217181
hsa-miR-224-5p	51.0764	60.4416	86.7237	66.0806	59.2904	66.2122	83.9572	69.8199
hsa-miR-2276-3p	0	0	0	0	0	0	0	0
hsa-miR-2276-5p	0	0	0	0	0	0	0	0
hsa-miR-2277-3p	0	0	0	0	0.651543	1.14159	0	0.597711
hsa-miR-2277-5p	0	0.827967	0	0.275989	0	0	0	0
hsa-miR-2278	0	0	1.49524	0.498412	1.30309	0	0	0.434362
hsa-miR-2355-3p	2.28701	0	0	0.762335	0.651543	0	1.1825	0.611346
hsa-miR-2355-5p	0.762335	1.65593	0	0.80609	0.651543	1.14159	0	0.597711
hsa-miR-2392	0	0	0	0	0	0	0	0
hsa-miR-23a-3p	761.573	854.462	1090.03	902.02	916.069	904.138	1228.61	1016.27
hsa-miR-23a-5p	0.762335	4.13983	4.48571	3.12929	3.90926	4.56636	2.36499	3.61353
hsa-miR-23b-3p	68.6102	89.4204	80.7427	79.5911	140.082	117.584	114.702	124.122
hsa-miR-23b-5p	0	0	0	0	0.651543	0	0	0.217181
hsa-miR-23c	1.52467	0.827967	0	0.784212	1.30309	0	4.72998	2.01102
hsa-miR-24-1-5p	0.762335	2.4839	0	1.08208	0	1.14159	0	0.38053
hsa-miR-24-2-5p	1.52467	7.4517	5.98094	4.98577	4.5608	3.42477	3.54749	3.84435
hsa-miR-24-3p	773.008	717.847	1417.48	969.446	1105.67	1187.25	2446.58	1579.83
hsa-miR-2467-3p	0	0	0	0	0	0	0	0
hsa-miR-2467-5p	0	0	0	0	0	0	0	0
hsa-miR-25-3p	471.885	426.403	590.618	496.302	596.813	583.352	857.31	679.158
hsa-miR-25-5p	0.762335	0	0	0.254112	1.95463	0	0	0.651543
hsa-miR-2681-3p	0	0	0	0	0	0	0	0
hsa-miR-2681-5p	0	0	0	0	0	0	0	0
hsa-miR-2682-3p	0.762335	1.65593	0	0.80609	0.651543	0	0	0.217181
hsa-miR-2682-5p	0.762335	0	0	0.254112	0	0	0	0
hsa-miR-26a-1-3p	0	0	0	0	0	0	0	0
hsa-miR-26a-2-3p	0	0	0	0	1.30309	0	0	0.434362
hsa-miR-26a-5p	6.86102	5.79577	5.98094	6.21258	5.21234	2.28318	9.45997	5.65183
hsa-miR-26b-3p	0.762335	0	0	0.254112	0.651543	1.14159	0	0.597711
hsa-miR-26b-5p	1.52467	5.79577	0	2.44015	0.651543	2.28318	3.54749	2.16074
hsa-miR-27a-3p	60.9868	84.4526	137.562	94.3337	95.7768	108.451	249.507	151.245
hsa-miR-27a-5p	1.52467	2.4839	8.97141	4.32666	5.21234	7.99112	1.1825	4.79532
hsa-miR-27b-3p	9.91036	9.10764	10.4666	9.82821	21.5009	9.13271	55.5773	28.737
hsa-miR-27b-5p	0.762335	0	1.49524	0.752524	1.30309	0	1.1825	0.828527
hsa-miR-28-3p	117.4	93.5603	76.257	95.739	67.7605	74.2033	74.4973	72.1537
hsa-miR-28-5p	16.009	14.0754	19.4381	16.5075	14.3339	17.1238	23.6499	18.3692
hsa-miR-2861	0	0	0	0	0	0	0	0
hsa-miR-2909	0	0	0	0	0	0	0	0
hsa-miR-296-3p	0	0	0	0	0	0	0	0
hsa-miR-296-5p	0	0.827967	0	0.275989	0	0	0	0
hsa-miR-297	0	0	0	0	0	0	0	0
hsa-miR-298	0	0	0	0	0	0	0	0
hsa-miR-299-3p	2.28701	2.4839	0	1.5903	0.651543	0	0	0.217181
hsa-miR-299-5p	4.57401	0.827967	4.48571	3.29589	0.651543	2.28318	3.54749	2.16074
hsa-miR-29a-3p	99.8659	118.399	257.181	158.482	280.163	245.442	864.405	463.337
hsa-miR-29a-5p	5.33635	0.827967	4.48571	3.55001	4.5608	7.99112	2.36499	4.9723
hsa-miR-29b-1-5p	0	1.65593	1.49524	1.05039	3.25771	2.28318	1.1825	2.24113
hsa-miR-29b-2-5p	0	0.827967	0	0.275989	1.30309	0	0	0.434362
hsa-miR-29b-3p	36.5921	36.4305	31.3999	34.8075	71.0182	55.9379	52.0298	59.6619
hsa-miR-29c-3p	39.6414	28.1509	55.3237	41.0387	41.6987	38.814	66.2198	48.9108
hsa-miR-29c-5p	4.57401	3.31187	2.99047	3.62545	2.60617	1.14159	1.1825	1.64342
hsa-miR-300	0	0	0	0	0	0	0	0
hsa-miR-301a-3p	39.6414	43.8822	19.4381	34.3206	39.7441	53.6547	23.6499	39.0162
hsa-miR-301a-5p	0.762335	0	0	0.254112	0	0	0	0
hsa-miR-301b-3p	11.435	12.4195	5.98094	9.94516	7.81851	5.70794	1.1825	4.90298
hsa-miR-301b-5p	0.762335	0	0	0.254112	0	0	0	0
hsa-miR-302a-3p	0	0	0	0	0	0	0	0
hsa-miR-302a-5p	0	0	0	0	0	0	0	0
hsa-miR-302b-3p	0	0	0	0	0	0	0	0
hsa-miR-302b-5p	0	0	0	0	0	0	0	0
hsa-miR-302c-3p	0	0	0	0	0	0	0	0
hsa-miR-302c-5p	0	0	0	0	0	0	0	0
hsa-miR-302d-3p	0	0	0	0	0	0	0	0
hsa-miR-302d-5p	0	0	0	0	0	0	0	0
hsa-miR-302e	0	0	0	0	0	0	0	0
hsa-miR-302f	0	0	0	0	0	0	0	0
hsa-miR-3064-3p	0	0	0	0	0	0	0	0
hsa-miR-3064-5p	0	0	0	0	0	0	1.1825	0.394165
hsa-miR-3065-3p	0	0	0	0	0.651543	0	1.1825	0.611346
hsa-miR-3065-5p	0	0	0	0	0	0	1.1825	0.394165
hsa-miR-3074-3p	0	0	0	0	0	0	0	0
hsa-miR-3074-5p	0	0	0	0	0	0	0	0
hsa-miR-30a-3p	28.2064	20.6992	38.8761	29.2606	48.8657	47.9467	63.8548	53.5557
hsa-miR-30a-5p	9.14802	5.79577	7.47618	7.47332	13.0309	18.2654	11.825	14.3737
hsa-miR-30b-3p	0	0.827967	2.99047	1.27281	1.30309	0	0	0.434362
hsa-miR-30b-5p	6.86102	4.13983	10.4666	7.15583	7.16697	2.28318	5.91248	5.12088
hsa-miR-30c-1-3p	0	0	0	0	1.30309	0	2.36499	1.22269
hsa-miR-30c-2-3p	1.52467	2.4839	2.99047	2.33301	3.25771	2.28318	3.54749	3.02946
hsa-miR-30c-5p	16.7714	22.3551	29.9047	23.0104	20.8494	18.2654	33.1099	24.0749
hsa-miR-30d-3p	0.762335	1.65593	1.49524	1.3045	1.95463	1.14159	0	1.03207
hsa-miR-30d-5p	0	0	8.97141	2.99047	1.30309	1.14159	3.54749	1.99739
hsa-miR-30e-3p	8.38569	5.79577	11.9619	8.71445	13.0309	6.84953	22.4674	14.1159
hsa-miR-30e-5p	7.62335	3.31187	0	3.64507	9.1216	5.70794	2.36499	5.73151
hsa-miR-31-3p	14.4844	7.4517	7.47618	9.80408	7.81851	9.13271	4.72998	7.22707
hsa-miR-31-5p	83.0945	89.4204	92.7046	88.4065	64.5027	68.4953	61.4898	64.8293
hsa-miR-3115	0	0	0	0	0	0	0	0
hsa-miR-3116	0	0	0	0	0	0	0	0
hsa-miR-3117-3p	0	2.4839	0	0.827967	0	0	1.1825	0.394165
hsa-miR-3117-5p	0.762335	0	0	0.254112	0	0	0	0
hsa-miR-3118	0	0	0	0	0	0	0	0
hsa-miR-3119	0	0	0	0	0	0	0	0
hsa-miR-3120-3p	0	0	0	0	0	0	0	0
hsa-miR-3120-5p	0	0	0	0	0	0	0	0
hsa-miR-3121-3p	0	0	0	0	0	0	0	0
hsa-miR-3121-5p	0	0	0	0	0	0	0	0
hsa-miR-3122	0	0	0	0	0	0	0	0
hsa-miR-3123	0	0	0	0	0	0	0	0
hsa-miR-3124-3p	0	0	0	0	0	0	0	0
hsa-miR-3124-5p	0	0	0	0	0	0	0	0
hsa-miR-3125	0	0	0	0	0	0	0	0
hsa-miR-3126-3p	0	0	0	0	0	0	0	0
hsa-miR-3126-5p	0	0	0	0	0	0	0	0
hsa-miR-3127-3p	0	0	0	0	0	0	0	0
hsa-miR-3127-5p	0	0	0	0	0	0	0	0
hsa-miR-3128	0	0	0	0	0	0	0	0
hsa-miR-3129-3p	0	0	0	0	0	0	0	0
hsa-miR-3129-5p	0	0.827967	0	0.275989	0	0	0	0
hsa-miR-3130-3p	0	0	0	0	0	0	0	0
hsa-miR-3130-5p	0	0	0	0	0	0	0	0
hsa-miR-3131	0	0	0	0	0	0	0	0
hsa-miR-3132	0	0	0	0	0	0	0	0
hsa-miR-3133	0	0	0	0	0	0	0	0
hsa-miR-3134	0	0	0	0	0	0	0	0
hsa-miR-3135a	0	0	0	0	0	0	0	0
hsa-miR-3135b	0	0	0	0	0	0	0	0
hsa-miR-3136-3p	0	0	0	0	0	0	0	0
hsa-miR-3136-5p	0	0	0	0	0	0	0	0
hsa-miR-3137	0	0	0	0	0	0	0	0
hsa-miR-3138	0	0	0	0	0	0	0	0
hsa-miR-3139	0	0	0	0	0	0	0	0
hsa-miR-3140-3p	0	0	0	0	0	0	0	0
hsa-miR-3140-5p	0	0	0	0	0	0	0	0
hsa-miR-3141	0.762335	0	0	0.254112	0	0	0	0
hsa-miR-3142	0	0	0	0	0	0	0	0
hsa-miR-3143	0	0	0	0	0	0	0	0
hsa-miR-3144-3p	0	0	0	0	0	0	0	0
hsa-miR-3144-5p	0	0	0	0	0	0	0	0
hsa-miR-3145-3p	0	0	0	0	0	0	0	0
hsa-miR-3145-5p	0	0	0	0	0	0	0	0
hsa-miR-3146	0	0	0	0	0	0	0	0
hsa-miR-3147	0	0	0	0	0	0	0	0
hsa-miR-3148	0	0	0	0	0	0	0	0
hsa-miR-3149	0	0	0	0	0	0	0	0
hsa-miR-3150a-3p	0	0	0	0	0	0	0	0
hsa-miR-3150a-5p	0	0	0	0	0	0	0	0
hsa-miR-3150b-3p	0	0	0	0	0	0	0	0
hsa-miR-3150b-5p	0	0	0	0	0	0	0	0
hsa-miR-3151-3p	0	0	0	0	0	0	0	0
hsa-miR-3151-5p	0	0	0	0	0	0	0	0
hsa-miR-3152-3p	0	0	0	0	0	0	0	0
hsa-miR-3152-5p	0	0	0	0	0	0	0	0
hsa-miR-3153	0	0	0	0	0.651543	0	0	0.217181
hsa-miR-3154	0	0	0	0	0	0	0	0
hsa-miR-3155a	0	0	0	0	0	0	0	0
hsa-miR-3155b	0	0	0	0	0	0	0	0
hsa-miR-3156-3p	0	0	0	0	0	0	0	0
hsa-miR-3156-5p	0	0	0	0	0	0	0	0
hsa-miR-3157-3p	0	0	0	0	0	0	0	0
hsa-miR-3157-5p	0	0	0	0	0	0	0	0
hsa-miR-3158-3p	0	0	0	0	0	0	0	0
hsa-miR-3158-5p	0	0	1.49524	0.498412	0	1.14159	0	0.38053
hsa-miR-3159	0	0	0	0	0	0	0	0
hsa-miR-3160-3p	0	0	0	0	0	0	0	0
hsa-miR-3160-5p	0	0	0	0	0	0	0	0
hsa-miR-3161	0	0	0	0	0	0	0	0
hsa-miR-3162-3p	0	0	0	0	0	0	0	0
hsa-miR-3162-5p	0	0	0	0	0	0	0	0
hsa-miR-3163	0	0	0	0	0	0	0	0
hsa-miR-3164	0	0	0	0	0	0	0	0
hsa-miR-3165	0	0	0	0	0	0	0	0
hsa-miR-3166	0	0	0	0	0	0	0	0
hsa-miR-3167	0	0	0	0	0	1.14159	0	0.38053
hsa-miR-3168	0	0	0	0	0	0	0	0
hsa-miR-3169	0	0	0	0	0	0	0	0
hsa-miR-3170	0	0	0	0	0	0	0	0
hsa-miR-3171	0	0	0	0	0	0	0	0
hsa-miR-3173-3p	0	0	0	0	0	0	0	0
hsa-miR-3173-5p	0	0	0	0	0	0	0	0
hsa-miR-3174	0	0	0	0	0	0	0	0
hsa-miR-3175	0	0	0	0	0.651543	0	0	0.217181
hsa-miR-3176	0	0	0	0	0	0	0	0
hsa-miR-3177-3p	0	0	0	0	0	0	0	0
hsa-miR-3177-5p	0	0	0	0	0	0	0	0
hsa-miR-3178	0	0	0	0	0	0	0	0
hsa-miR-3179	0	0	0	0	0	0	0	0
hsa-miR-3180	0.762335	0	0	0.254112	0	0	0	0
hsa-miR-3180-3p	0.762335	0	0	0.254112	0	0	0	0
hsa-miR-3180-5p	0	0	0	0	0	0	0	0
hsa-miR-3181	0	0	0	0	0	0	0	0
hsa-miR-3182	0	0	0	0	0	0	0	0
hsa-miR-3183	0	0	0	0	0	0	0	0
hsa-miR-3184-3p	0	0	0	0	0	0	0	0
hsa-miR-3184-5p	0	0	0	0	0	0	0	0
hsa-miR-3185	0	0	0	0	0	0	0	0
hsa-miR-3186-3p	0	0	0	0	0	0	0	0
hsa-miR-3186-5p	0	0	0	0	0	0	0	0
hsa-miR-3187-3p	0	0	0	0	0	1.14159	0	0.38053
hsa-miR-3187-5p	0	0	0	0	0	0	0	0
hsa-miR-3188	0	0	0	0	0	0	0	0
hsa-miR-3189-3p	0	0	0	0	0	0	0	0
hsa-miR-3189-5p	0	0	0	0	0	0	0	0
hsa-miR-3190-3p	0	0	0	0	0	0	0	0
hsa-miR-3190-5p	0	0	0	0	0	0	0	0
hsa-miR-3191-3p	0	0	0	0	0	0	0	0
hsa-miR-3191-5p	0	0	0	0	0	0	0	0
hsa-miR-3192-3p	0	0	0	0	0	0	0	0
hsa-miR-3192-5p	0	0	0	0	0	0	0	0
hsa-miR-3193	0	0	0	0	0	0	0	0
hsa-miR-3194-3p	0	0	0	0	0	0	0	0
hsa-miR-3194-5p	0	0	0	0	0	0	0	0
hsa-miR-3195	0.762335	1.65593	1.49524	1.3045	1.95463	1.14159	4.72998	2.60873
hsa-miR-3196	0	0	0	0	0	0	0	0
hsa-miR-3197	0.762335	0	0	0.254112	0	0	0	0
hsa-miR-3198	0	0	0	0	0	0	0	0
hsa-miR-3199	0	0	0	0	0	0	0	0
hsa-miR-32-3p	2.28701	4.9678	8.97141	5.40874	3.25771	2.28318	1.1825	2.24113
hsa-miR-32-5p	2.28701	9.9356	1.49524	4.57261	5.21234	5.70794	1.1825	4.03426
hsa-miR-3200-3p	6.86102	1.65593	2.99047	3.83581	3.25771	7.99112	5.91248	5.72044
hsa-miR-3200-5p	0	0	0	0	0	0	0	0
hsa-miR-3201	0	0	0	0	0	0	0	0
hsa-miR-3202	0	0	0	0	0	0	0	0
hsa-miR-320a	15.2467	13.2475	8.97141	12.4885	14.9855	11.4159	15.3724	13.9246
hsa-miR-320b	10.6727	8.27967	4.48571	7.81269	7.81851	7.99112	7.09498	7.63487
hsa-miR-320c	3.81168	2.4839	4.48571	3.59376	2.60617	0	1.1825	1.26289
hsa-miR-320d	2.28701	1.65593	4.48571	2.80955	1.30309	0	1.1825	0.828527
hsa-miR-320e	0	0	0	0	0	0	0	0
hsa-miR-323a-3p	17.5337	22.3551	22.4285	20.7724	9.1216	22.8318	11.825	14.5928
hsa-miR-323a-5p	0	0	0	0	0	0	0	0
hsa-miR-323b-3p	13.722	10.7636	8.97141	11.1523	7.16697	7.99112	8.27747	7.81186
hsa-miR-323b-5p	0	0	0	0	0	0	0	0
hsa-miR-324-3p	25.1571	12.4195	20.9333	19.5033	30.6225	29.6813	22.4674	27.5904
hsa-miR-324-5p	48.7894	43.8822	13.4571	35.3763	50.1688	49.0883	22.4674	40.5748
hsa-miR-325	0	0	0	0	0	0	0	0
hsa-miR-326	74.7088	84.4526	53.8285	70.9966	23.4555	36.5308	21.2849	27.0904
hsa-miR-328-3p	12.9597	8.27967	8.97141	10.0703	9.77314	10.2743	15.3724	11.8066
hsa-miR-328-5p	0	0	0	0	0	0	0	0
hsa-miR-329-3p	7.62335	9.9356	2.99047	6.84981	5.21234	6.84953	3.54749	5.20312
hsa-miR-329-5p	0	0	0	0	0	0	0	0
hsa-miR-330-3p	1.52467	0.827967	1.49524	1.28262	4.5608	5.70794	2.36499	4.21125
hsa-miR-330-5p	0.762335	0	1.49524	0.752524	1.95463	0	2.36499	1.43987
hsa-miR-331-3p	36.5921	30.6348	40.3714	35.8661	22.804	19.407	16.5549	19.5887
hsa-miR-331-5p	0.762335	0	0	0.254112	0	2.28318	2.36499	1.54939
hsa-miR-335-3p	0	0	0	0	0	0	1.1825	0.394165
hsa-miR-335-5p	3.81168	4.13983	2.99047	3.64733	12.3793	12.5575	22.4674	15.8014
hsa-miR-337-3p	27.4441	45.5382	31.3999	34.7941	13.6824	29.6813	21.2849	21.5495
hsa-miR-337-5p	14.4844	24.011	7.47618	15.3239	14.3339	11.4159	5.91248	10.5541
hsa-miR-338-3p	0.762335	0	1.49524	0.752524	0.651543	1.14159	0	0.597711
hsa-miR-338-5p	0.762335	0	0	0.254112	0	0	0	0
hsa-miR-339-3p	6.09868	0.827967	1.49524	2.80729	4.5608	7.99112	3.54749	5.36647
hsa-miR-339-5p	4.57401	0	1.49524	2.02308	1.30309	0	3.54749	1.61686
hsa-miR-33a-3p	5.33635	3.31187	5.98094	4.87639	1.95463	1.14159	0	1.03207
hsa-miR-33a-5p	2.28701	4.13983	2.99047	3.1391	1.95463	1.14159	1.1825	1.42624
hsa-miR-33b-3p	0	0	0	0	0	0	0	0
hsa-miR-33b-5p	0.762335	1.65593	0	0.80609	0	0	0	0
hsa-miR-340-3p	0	2.4839	0	0.827967	0	0	0	0
hsa-miR-340-5p	0	0	0	0	1.30309	1.14159	3.54749	1.99739
hsa-miR-342-3p	27.4441	40.5704	59.8094	42.608	25.4102	38.814	48.4823	37.5688
hsa-miR-342-5p	0	1.65593	0	0.551978	0.651543	0	2.36499	1.00551
hsa-miR-345-3p	0	0	0	0	0	1.14159	0	0.38053
hsa-miR-345-5p	48.7894	47.1941	29.9047	41.9628	31.2741	39.9556	31.9274	34.3857
hsa-miR-346	0	0	0	0	0	0	0	0
hsa-miR-34a-3p	16.009	16.5593	22.4285	18.3323	9.1216	12.5575	9.45997	10.3797
hsa-miR-34a-5p	160.853	180.497	74.7618	138.704	106.853	125.575	29.5624	87.3301
hsa-miR-34b-3p	0	0	0	0	0	0	0	0
hsa-miR-34b-5p	0	0	0	0	1.30309	1.14159	1.1825	1.20906
hsa-miR-34c-3p	0	0	0	0	1.95463	2.28318	2.36499	2.20093
hsa-miR-34c-5p	0	0	0	0	1.30309	1.14159	0	0.814891
hsa-miR-3529-3p	0	0	0	0	0	0	0	0
hsa-miR-3529-5p	0	0	0	0	0	0	0	0
hsa-miR-3591-3p	0	0	0	0	0	0	0	0
hsa-miR-3591-5p	0	0	0	0	0	0	0	0
hsa-miR-3605-3p	0	0	0	0	0	2.28318	2.36499	1.54939
hsa-miR-3605-5p	0	0	0	0	0	0	0	0
hsa-miR-3606-3p	0	0	0	0	0	0	0	0
hsa-miR-3606-5p	0	0	0	0	0	0	0	0
hsa-miR-3607-3p	0	0	0	0	0	0	0	0
hsa-miR-3607-5p	0	0	0	0	0	0	0	0
hsa-miR-3609	0	0	0	0	0	0	0	0
hsa-miR-361-3p	12.1974	12.4195	13.4571	12.6913	13.0309	5.70794	10.6425	9.79375
hsa-miR-361-5p	10.6727	4.9678	1.49524	5.71191	3.25771	4.56636	9.45997	5.76135
hsa-miR-3610	0	0	0	0	0	0	0	0
hsa-miR-3611	0	0	0	0	0	0	2.36499	0.788331
hsa-miR-3612	0	0	0	0	0	0	0	0
hsa-miR-3613-3p	0	0	0	0	0	0	0	0
hsa-miR-3613-5p	2.28701	1.65593	0	1.31431	0	2.28318	5.91248	2.73189
hsa-miR-3614-3p	0	0	0	0	0	0	0	0
hsa-miR-3614-5p	0	0	0	0	0	0	0	0
hsa-miR-3615	0.762335	0	1.49524	0.752524	0.651543	1.14159	2.36499	1.38604
hsa-miR-3616-3p	0	0	0	0	0	0	0	0
hsa-miR-3616-5p	0	0	0	0	0	0	0	0
hsa-miR-3617-3p	0	0	0	0	0	0	0	0
hsa-miR-3617-5p	0	0	0	0	0.651543	0	1.1825	0.611346
hsa-miR-3618	0	0	0	0	0	0	0	0
hsa-miR-3619-3p	0	0.827967	0	0.275989	0	0	0	0
hsa-miR-3619-5p	0.762335	0	0	0.254112	0	0	0	0
hsa-miR-362-3p	1.52467	0.827967	1.49524	1.28262	2.60617	1.14159	5.91248	3.22008
hsa-miR-362-5p	0.762335	2.4839	0	1.08208	0	1.14159	0	0.38053
hsa-miR-3620-3p	0	0.827967	0	0.275989	0	0	0	0
hsa-miR-3620-5p	0	0	0	0	0	0	0	0
hsa-miR-3621	0	0	0	0	0	0	0	0
hsa-miR-3622a-3p	0	0	0	0	0	0	0	0
hsa-miR-3622a-5p	0	0	0	0	1.30309	0	0	0.434362
hsa-miR-3622b-3p	0	0	0	0	0	0	0	0
hsa-miR-3622b-5p	0	0	0	0	0	0	0	0
hsa-miR-363-3p	0	0	0	0	0	0	0	0
hsa-miR-363-5p	0	0	0	0	0	0	0	0
hsa-miR-3646	0	0	0	0	0	0	0	0
hsa-miR-3648	0	0	0	0	0.651543	2.28318	0	0.97824
hsa-miR-3649	0	0	0	0	0	0	0	0
hsa-miR-3650	0	0	0	0	0	0	0	0
hsa-miR-3651	51.8388	28.9788	49.3428	43.3868	10.4247	23.9734	8.27747	14.2252
hsa-miR-3652	0	0	0	0	0	0	0	0
hsa-miR-3653-3p	0.762335	0	1.49524	0.752524	1.95463	0	1.1825	1.04571
hsa-miR-3653-5p	0	0	0	0	0	0	0	0
hsa-miR-3654	0	0	0	0	0	0	0	0
hsa-miR-3655	0	0	0	0	0	0	0	0
hsa-miR-3656	4.57401	4.9678	4.48571	4.67584	7.16697	14.8407	20.1024	14.0367
hsa-miR-3657	0.762335	0	0	0.254112	0.651543	0	0	0.217181
hsa-miR-3658	0	0	0	0	0	0	0	0
hsa-miR-3659	0	0	0	0	0	0	0	0
hsa-miR-365a-3p	1.52467	2.4839	0	1.33619	1.30309	2.28318	2.36499	1.98375
hsa-miR-365a-5p	0	0	0	0	0	0	0	0
hsa-miR-365b-3p	1.52467	2.4839	0	1.33619	1.30309	2.28318	2.36499	1.98375
hsa-miR-365b-5p	0	0	1.49524	0.498412	0	1.14159	0	0.38053
hsa-miR-3660	0	0	0	0	0	0	0	0
hsa-miR-3661	0	0.827967	0	0.275989	0.651543	0	0	0.217181
hsa-miR-3662	0	0	0	0	0	0	0	0
hsa-miR-3663-3p	0	0	0	0	0	0	0	0
hsa-miR-3663-5p	0	0	0	0	0	0	0	0
hsa-miR-3664-3p	0	0	0	0	0	0	0	0
hsa-miR-3664-5p	0	0	0	0	0	0	0	0
hsa-miR-3665	0	0	0	0	0	0	0	0
hsa-miR-3666	0	0	0	0	0	0	0	0
hsa-miR-3667-3p	0	0	0	0	0	0	0	0
hsa-miR-3667-5p	0	0	0	0	0	0	0	0
hsa-miR-3668	0	0	0	0	0	0	0	0
hsa-miR-367-3p	0	0	0	0	0	0	0	0
hsa-miR-367-5p	0	0	0	0	0	0	0	0
hsa-miR-3670	0	0	0	0	0	0	0	0
hsa-miR-3671	0	0	0	0	0	0	0	0
hsa-miR-3672	0	0	0	0	0	0	0	0
hsa-miR-3674	0	0	0	0	0	0	0	0
hsa-miR-3675-3p	0	0	0	0	0	0	0	0
hsa-miR-3675-5p	0	0	0	0	0	0	0	0
hsa-miR-3677-3p	0	0	0	0	0	0	0	0
hsa-miR-3677-5p	0.762335	0	0	0.254112	0	0	0	0
hsa-miR-3678-3p	0	0	0	0	0	0	0	0
hsa-miR-3678-5p	0	0	0	0	0	0	0	0
hsa-miR-3679-3p	0	0	0	0	0	0	0	0
hsa-miR-3679-5p	0	0	0	0	0	0	0	0
hsa-miR-3680-3p	0	0	0	0	0	0	0	0
hsa-miR-3680-5p	0	0	0	0	0	0	0	0
hsa-miR-3681-3p	0	0	0	0	0	0	0	0
hsa-miR-3681-5p	0	0	0	0	0	0	0	0
hsa-miR-3682-3p	0	0	0	0	0	0	0	0
hsa-miR-3682-5p	0	0	0	0	0	0	0	0
hsa-miR-3683	0	0	0	0	0	0	0	0
hsa-miR-3684	0	0	0	0	0	0	0	0
hsa-miR-3685	0	0	0	0	0	0	0	0
hsa-miR-3686	0	0	0	0	0	0	0	0
hsa-miR-3687	0.762335	4.13983	11.9619	5.62135	2.60617	4.56636	9.45997	5.54417
hsa-miR-3688-3p	0	0	0	0	0	0	0	0
hsa-miR-3688-5p	0	0	0	0	0	0	0	0
hsa-miR-3689a-3p	0	0	0	0	0	0	0	0
hsa-miR-3689a-5p	0	0	0	0	0	0	0	0
hsa-miR-3689b-3p	0	0	0	0	0	0	0	0
hsa-miR-3689b-5p	0	0	0	0	0	0	0	0
hsa-miR-3689c	0	0	0	0	0	0	0	0
hsa-miR-3689d	0	0	0	0	0	0	0	0
hsa-miR-3689e	0	0	0	0	0	0	0	0
hsa-miR-3689f	0	0	0	0	0	0	0	0
hsa-miR-369-3p	11.435	9.9356	8.97141	10.114	5.21234	12.5575	8.27747	8.68243
hsa-miR-369-5p	5.33635	3.31187	10.4666	6.37162	3.25771	4.56636	5.91248	4.57885
hsa-miR-3690	0	0	0	0	0	0	0	0
hsa-miR-3691-3p	0	0	0	0	0	0	0	0
hsa-miR-3691-5p	0.762335	0	0	0.254112	0	0	0	0
hsa-miR-3692-3p	0	0	0	0	0	0	0	0
hsa-miR-3692-5p	0	0	0	0	0	0	0	0
hsa-miR-370-3p	3.81168	7.4517	4.48571	5.24969	5.21234	3.42477	2.36499	3.66737
hsa-miR-370-5p	0	0	0	0	0	0	1.1825	0.394165
hsa-miR-3713	0	0	0	0	0	0	0	0
hsa-miR-3714	0	0	0	0	0	0	0	0
hsa-miR-371a-3p	0	0	0	0	0	0	0	0
hsa-miR-371a-5p	0	0	0	0	0	0	0	0
hsa-miR-371b-3p	0	0	0	0	0	0	0	0
hsa-miR-371b-5p	0	0	0	0	0	0	0	0
hsa-miR-372-3p	0	0	0	0	0	0	0	0
hsa-miR-372-5p	0	0	0	0	0	0	0	0
hsa-miR-373-3p	0	0	0	0	0	0	0	0
hsa-miR-373-5p	0	0	0	0	0	0	0	0
hsa-miR-374a-3p	1.52467	3.31187	7.47618	4.10424	0	0	3.54749	1.1825
hsa-miR-374a-5p	2.28701	3.31187	1.49524	2.3647	2.60617	2.28318	4.72998	3.20644
hsa-miR-374b-3p	0	0	0	0	0	0	1.1825	0.394165
hsa-miR-374b-5p	9.14802	11.5915	8.97141	9.90366	5.86389	6.84953	8.27747	6.99696
hsa-miR-374c-3p	0	0	0	0	0	0	0	0
hsa-miR-374c-5p	0	0	0	0	0.651543	1.14159	0	0.597711
hsa-miR-375	0	0	0	0	0	0	0	0
hsa-miR-376a-2-5p	3.04934	5.79577	5.98094	4.94202	2.60617	5.70794	4.72998	4.34803
hsa-miR-376a-3p	25.9194	46.3662	19.4381	30.5745	7.81851	13.6991	17.7374	13.085
hsa-miR-376a-5p	3.81168	4.9678	7.47618	5.41855	0.651543	2.28318	1.1825	1.37241
hsa-miR-376b-3p	2.28701	4.9678	0	2.41827	0.651543	0	1.1825	0.611346
hsa-miR-376b-5p	3.81168	1.65593	5.98094	3.81618	3.90926	2.28318	2.36499	2.85248
hsa-miR-376c-3p	184.485	178.841	275.123	212.816	60.5935	123.292	86.3222	90.0691
hsa-miR-376c-5p	3.81168	1.65593	7.47618	4.3146	2.60617	2.28318	2.36499	2.41811
hsa-miR-377-3p	80.0452	90.2484	47.8475	72.7137	46.2595	60.5042	18.9199	41.8946
hsa-miR-377-5p	2.28701	0.827967	0	1.03832	0.651543	1.14159	0	0.597711
hsa-miR-378a-3p	28.9687	19.0432	2.99047	17.0008	65.8058	77.628	33.1099	58.8479
hsa-miR-378a-5p	2.28701	0.827967	1.49524	1.53674	5.21234	6.84953	5.91248	5.99145
hsa-miR-378b	1.52467	0.827967	0	0.784212	1.95463	4.56636	1.1825	2.56783
hsa-miR-378c	6.09868	1.65593	0	2.58487	12.3793	7.99112	1.1825	7.18431
hsa-miR-378d	3.04934	1.65593	0	1.56842	5.21234	5.70794	1.1825	4.03426
hsa-miR-378e	0	0	0	0	0	0	0	0
hsa-miR-378f	0.762335	0	0	0.254112	0	0	0	0
hsa-miR-378g	1.52467	0	0	0.508223	3.25771	1.14159	0	1.46643
hsa-miR-378h	0	0	0	0	0	0	0	0
hsa-miR-378i	0	0.827967	0	0.275989	1.30309	1.14159	0	0.814891
hsa-miR-378j	0	0	0	0	0	0	0	0
hsa-miR-379-3p	0.762335	0.827967	5.98094	2.52375	2.60617	3.42477	5.91248	3.98114
hsa-miR-379-5p	3.81168	3.31187	7.47618	4.86657	0.651543	3.42477	3.54749	2.54127
hsa-miR-380-3p	5.33635	9.10764	1.49524	5.31307	7.16697	7.99112	3.54749	6.23519
hsa-miR-380-5p	0	0	0	0	0	0	0	0
hsa-miR-381-3p	9.91036	14.9034	10.4666	11.7601	2.60617	7.99112	5.91248	5.50326
hsa-miR-381-5p	0	0	0	0	0.651543	0	0	0.217181
hsa-miR-382-3p	0	4.13983	1.49524	1.87836	1.30309	0	0	0.434362
hsa-miR-382-5p	33.5427	28.1509	31.3999	31.0312	9.77314	27.3981	23.6499	20.2737
hsa-miR-383-3p	0	0	0	0	0	0	0	0
hsa-miR-383-5p	0	0	0	0	0	0	0	0
hsa-miR-384	0	0	0	0	0	0	0	0
hsa-miR-3907	0	0	0	0	0	0	0	0
hsa-miR-3908	0	0	0	0	0	0	0	0
hsa-miR-3909	0	0	0	0	0	0	0	0
hsa-miR-3910	0	0	0	0	0	0	0	0
hsa-miR-3911	0	0	0	0	0	0	0	0
hsa-miR-3912-3p	0	0	0	0	0	0	0	0
hsa-miR-3912-5p	0	0	0	0	0	0	0	0
hsa-miR-3913-3p	0	0	0	0	0	1.14159	0	0.38053
hsa-miR-3913-5p	0	0	0	0	0	0	0	0
hsa-miR-3914	0	0	0	0	0	0	0	0
hsa-miR-3915	0	0	0	0	0	0	0	0
hsa-miR-3916	0	0	0	0	0	0	0	0
hsa-miR-3917	0	0	0	0	0	0	0	0
hsa-miR-3918	0	0	0	0	0	0	0	0
hsa-miR-3919	0	0	0	0	0	0	0	0
hsa-miR-3920	0	0	0	0	0	0	0	0
hsa-miR-3921	0	0	0	0	0	0	0	0
hsa-miR-3922-3p	0	0	0	0	0	0	0	0
hsa-miR-3922-5p	0	0	0	0	0	0	0	0
hsa-miR-3923	0	0	0	0	0	0	0	0
hsa-miR-3924	0	0	0	0	0	0	0	0
hsa-miR-3925-3p	0	0	0	0	0	0	0	0
hsa-miR-3925-5p	0	0	0	0	0	0	0	0
hsa-miR-3926	0	0	0	0	0	0	0	0
hsa-miR-3927-3p	0	0	0	0	0	0	0	0
hsa-miR-3927-5p	0	0	0	0	0	0	0	0
hsa-miR-3928-3p	0	0	0	0	0	0	0	0
hsa-miR-3928-5p	0	0	0	0	0	0	0	0
hsa-miR-3929	0	0	0	0	0	0	0	0
hsa-miR-3934-3p	0	0	0	0	0	0	0	0
hsa-miR-3934-5p	0	0.827967	0	0.275989	1.30309	0	0	0.434362
hsa-miR-3935	0	0	0	0	0	0	0	0
hsa-miR-3936	0	0	0	0	0	0	0	0
hsa-miR-3937	0	0	0	0	0	0	0	0
hsa-miR-3938	0	0	0	0	0	0	0	0
hsa-miR-3939	0	0	0	0	0	0	0	0
hsa-miR-3940-3p	2.28701	0.827967	1.49524	1.53674	0	0	1.1825	0.394165
hsa-miR-3940-5p	0	0	0	0	0	0	0	0
hsa-miR-3941	0	0	0	0	0	0	0	0
hsa-miR-3942-3p	0	0	0	0	0	0	0	0
hsa-miR-3942-5p	0	0	0	0	0	0	0	0
hsa-miR-3943	0	0	0	0	0	0	0	0
hsa-miR-3944-3p	0	0	0	0	0	0	0	0
hsa-miR-3944-5p	0	0	0	0	0	0	0	0
hsa-miR-3945	0	0	0	0	0	0	0	0
hsa-miR-3960	150.18	207.82	276.619	211.539	74.2759	171.238	148.995	131.503
hsa-miR-3972	0	0	0	0	0	0	0	0
hsa-miR-3973	0	0	0	0	0	0	0	0
hsa-miR-3974	0	0	0	0	0	0	0	0
hsa-miR-3975	0	0	0	0	0	0	0	0
hsa-miR-3976	0	0	0	0	0	0	0	0
hsa-miR-3977	0	0	0	0	0	0	0	0
hsa-miR-3978	0	0	0	0	0	0	0	0
hsa-miR-409-3p	28.9687	28.1509	43.3618	33.4938	22.1525	25.115	34.2924	27.1866
hsa-miR-409-5p	0.762335	0.827967	0	0.530101	0	0	3.54749	1.1825
hsa-miR-410-3p	12.1974	10.7636	10.4666	11.1425	3.25771	7.99112	7.09498	6.1146
hsa-miR-410-5p	0	0	0	0	0	0	0	0
hsa-miR-411-3p	3.81168	2.4839	2.99047	3.09535	1.95463	4.56636	2.36499	2.96199
hsa-miR-411-5p	3.04934	9.10764	8.97141	7.0428	1.95463	4.56636	2.36499	2.96199
hsa-miR-412-3p	0	0	0	0	0	0	0	0
hsa-miR-412-5p	0	0	0	0	0	0	0	0
hsa-miR-421	7.62335	2.4839	4.48571	4.86432	6.51543	5.70794	3.54749	5.25695
hsa-miR-422a	0	0	0	0	0	0	0	0
hsa-miR-423-3p	70.1348	42.2263	34.3904	48.9172	54.7296	45.6636	61.4898	53.961
hsa-miR-423-5p	247.759	160.626	136.066	181.484	202.63	188.362	133.622	174.871
hsa-miR-424-3p	22.1077	14.0754	5.98094	14.0547	24.1071	19.407	22.4674	21.9938
hsa-miR-424-5p	307.983	137.443	148.028	197.818	234.555	166.672	268.427	223.218
hsa-miR-425-3p	6.86102	11.5915	4.48571	7.64609	18.8947	11.4159	5.91248	12.0744
hsa-miR-425-5p	3.81168	16.5593	19.4381	13.2697	15.637	14.8407	26.0149	18.8309
hsa-miR-4251	0	0	0	0	0	0	0	0
hsa-miR-4252	0	0	0	0	0	0	0	0
hsa-miR-4253	0	0	0	0	0	0	0	0
hsa-miR-4254	0	0	0	0	0	0	0	0
hsa-miR-4255	0	0	0	0	0	0	0	0
hsa-miR-4256	0	0	0	0	0	0	0	0
hsa-miR-4257	0	0	0	0	0	0	0	0
hsa-miR-4258	0	0	0	0	0	0	0	0
hsa-miR-4259	0	0	0	0	0	0	0	0
hsa-miR-4260	0	0	0	0	0	0	0	0
hsa-miR-4261	0	0	0	0	0	0	0	0
hsa-miR-4262	0	0	0	0	0	0	0	0
hsa-miR-4263	0	0	0	0	0	0	0	0
hsa-miR-4264	0	0	0	0	0	0	0	0
hsa-miR-4265	0	0	0	0	0	0	0	0
hsa-miR-4266	0	0	0	0	0	0	0	0
hsa-miR-4267	0	0	0	0	0	0	0	0
hsa-miR-4268	0	0	0	0	0	0	0	0
hsa-miR-4269	0	0	0	0	0	0	0	0
hsa-miR-4270	0	0	0	0	0	0	0	0
hsa-miR-4271	0	0	0	0	0	0	0	0
hsa-miR-4272	0	0	0	0	0	0	0	0
hsa-miR-4273	0	0	0	0	0	0	0	0
hsa-miR-4274	0	0	0	0	0	0	0	0
hsa-miR-4275	0	0	0	0	0	0	0	0
hsa-miR-4276	0	0	0	0	0	0	0	0
hsa-miR-4277	0	0	0	0	0	0	0	0
hsa-miR-4278	0	0	0	0	0	0	0	0
hsa-miR-4279	0	0	0	0	0	0	0	0
hsa-miR-4280	0	0	0	0	0	0	0	0
hsa-miR-4281	0	0	0	0	0	0	0	0
hsa-miR-4282	0	0	0	0	0	0	0	0
hsa-miR-4283	0	0	0	0	0	0	0	0
hsa-miR-4284	0	5.79577	14.9524	6.91604	1.30309	3.42477	7.09498	3.94094
hsa-miR-4285	0	0	0	0	0	0	0	0
hsa-miR-4286	0.762335	1.65593	1.49524	1.3045	4.5608	1.14159	2.36499	2.68913
hsa-miR-4287	0	0	0	0	0	0	0	0
hsa-miR-4288	0	0	0	0	0	0	0	0
hsa-miR-4289	0	0	0	0	0	0	0	0
hsa-miR-429	0	0	0	0	3.25771	2.28318	17.7374	7.75944
hsa-miR-4290	0	0	0	0	0	0	0	0
hsa-miR-4291	0	0	0	0	0	0	0	0
hsa-miR-4292	0	0	0	0	0	0	0	0
hsa-miR-4293	0	0	0	0	0	0	0	0
hsa-miR-4294	0	0	0	0	0	0	0	0
hsa-miR-4295	0	0	0	0	0	0	0	0
hsa-miR-4296	0	0	0	0	0	0	0	0
hsa-miR-4297	0	0	0	0	0	0	0	0
hsa-miR-4298	0	0	0	0	0	0	0	0
hsa-miR-4299	0	0	0	0	0	0	0	0
hsa-miR-4300	0	0	0	0	0	0	0	0
hsa-miR-4301	3.04934	1.65593	4.48571	3.06366	3.25771	3.42477	2.36499	3.01582
hsa-miR-4302	0	0	0	0	0	0	0	0
hsa-miR-4303	0	0	0	0	0	0	0	0
hsa-miR-4304	0	0	0	0	0	0	0	0
hsa-miR-4305	0	0	0	0	0	0	0	0
hsa-miR-4306	0	0	0	0	0	0	0	0
hsa-miR-4307	0	0	0	0	0	0	0	0
hsa-miR-4308	0	0	0	0	0	0	0	0
hsa-miR-4309	0	0	0	0	0	0	0	0
hsa-miR-431-3p	0	0	0	0	0	1.14159	0	0.38053
hsa-miR-431-5p	0.762335	0	0	0.254112	0.651543	1.14159	1.1825	0.991876
hsa-miR-4310	0	0	0	0	0	0	0	0
hsa-miR-4311	0	0	0	0	0	0	0	0
hsa-miR-4312	0	0	0	0	0	0	0	0
hsa-miR-4313	0	0	0	0	0	0	0	0
hsa-miR-4314	0	0	0	0	0	0	0	0
hsa-miR-4315	0	0	0	0	0	0	0	0
hsa-miR-4316	0	0	0	0	0	0	0	0
hsa-miR-4317	0	0	0	0	0	0	0	0
hsa-miR-4318	0	0	0	0	0	0	0	0
hsa-miR-4319	0	0	0	0	0	0	0	0
hsa-miR-432-3p	0	0	0	0	0	0	0	0
hsa-miR-432-5p	9.14802	10.7636	7.47618	9.12926	3.25771	2.28318	1.1825	2.24113
hsa-miR-4320	0	0	0	0	0	0	0	0
hsa-miR-4321	0	0	0	0	0	0	0	0
hsa-miR-4322	0	0	0	0	0	0	0	0
hsa-miR-4323	0	0	0	0	0	0	0	0
hsa-miR-4324	0	0	0	0	0	0	0	0
hsa-miR-4325	0	0	0	0	0	0	0	0
hsa-miR-4326	0	0.827967	0	0.275989	0	0	0	0
hsa-miR-4327	0	0	0	0	0	0	0	0
hsa-miR-4328	0	0	0	0	0	0	0	0
hsa-miR-4329	0	0	0	0	0	0	0	0
hsa-miR-433-3p	0.762335	2.4839	0	1.08208	0	0	0	0
hsa-miR-433-5p	0	0	0	0	0	0	0	0
hsa-miR-4330	0	0	0	0	0	0	0	0
hsa-miR-4417	0	0.827967	1.49524	0.774401	1.30309	3.42477	2.36499	2.36428
hsa-miR-4418	0	0	0	0	0	0	0	0
hsa-miR-4419a	0	0	0	0	0	0	0	0
hsa-miR-4419b	0	0	0	0	0	0	0	0
hsa-miR-4420	0	0	0	0	0	0	0	0
hsa-miR-4421	0	0	0	0	0	0	0	0
hsa-miR-4422	0	0	0	0	0	0	0	0
hsa-miR-4423-3p	0	0	0	0	0	0	0	0
hsa-miR-4423-5p	0	0	0	0	0	0	0	0
hsa-miR-4424	0	0	0	0	0	0	0	0
hsa-miR-4425	0	0	0	0	0	0	0	0
hsa-miR-4426	0	0	0	0	0	0	0	0
hsa-miR-4427	0	0	0	0	0	0	0	0
hsa-miR-4428	0	0	0	0	0	0	0	0
hsa-miR-4429	0	0	0	0	0	0	0	0
hsa-miR-4430	0	0	0	0	0	0	0	0
hsa-miR-4431	0	0	0	0	0	0	0	0
hsa-miR-4432	0	0	0	0	0	0	0	0
hsa-miR-4433a-3p	0	0	0	0	0	0	0	0
hsa-miR-4433a-5p	0	0	0	0	0	0	0	0
hsa-miR-4433b-3p	0	0	0	0	0	0	0	0
hsa-miR-4433b-5p	0	0	0	0	0	0	0	0
hsa-miR-4434	0	0	0	0	0	0	0	0
hsa-miR-4435	0	0	0	0	0	0	0	0
hsa-miR-4436a	0	0	0	0	0	0	0	0
hsa-miR-4436b-3p	0	0	1.49524	0.498412	0	0	0	0
hsa-miR-4436b-5p	0	0	0	0	0	0	0	0
hsa-miR-4437	0	0	0	0	0	0	0	0
hsa-miR-4438	0	0	0	0	0	0	0	0
hsa-miR-4439	0	0	0	0	0	0	0	0
hsa-miR-4440	0	0	0	0	0	0	0	0
hsa-miR-4441	0	0	0	0	0	0	0	0
hsa-miR-4442	0	0	0	0	0	0	0	0
hsa-miR-4443	0	0.827967	0	0.275989	0	0	0	0
hsa-miR-4444	0	0	0	0	0	0	0	0
hsa-miR-4445-3p	0	0	0	0	0	0	0	0
hsa-miR-4445-5p	0	0	0	0	0	0	0	0
hsa-miR-4446-3p	0	0	0	0	0	0	0	0
hsa-miR-4446-5p	0	0	0	0	0	0	0	0
hsa-miR-4447	0	0	0	0	0	0	0	0
hsa-miR-4448	0	0	0	0	1.30309	0	3.54749	1.61686
hsa-miR-4449	436.818	175.529	308.019	306.788	90.5644	107.309	88.6872	95.5203
hsa-miR-4450	0	0	0	0	0	0	0	0
hsa-miR-4451	0	0	0	0	0	0	0	0
hsa-miR-4452	0	0	0	0	0	0	0	0
hsa-miR-4453	0	0	0	0	0	0	0	0
hsa-miR-4454	8.38569	43.0543	26.9142	26.1181	18.2432	31.9645	35.4749	28.5609
hsa-miR-4455	0	0	0	0	0	0	0	0
hsa-miR-4456	0	0	0	0	0	0	0	0
hsa-miR-4457	0	0	0	0	0	0	0	0
hsa-miR-4458	0	0	0	0	0	0	0	0
hsa-miR-4459	0	0	0	0	0	0	0	0
hsa-miR-4460	0	0	0	0	0	0	0	0
hsa-miR-4461	0	0	0	0	0	0	0	0
hsa-miR-4462	0	0	0	0	0	0	0	0
hsa-miR-4463	0	0	0	0	0	0	0	0
hsa-miR-4464	0	0	0	0	0	0	0	0
hsa-miR-4465	0	0	0	0	0	0	0	0
hsa-miR-4466	5.33635	3.31187	1.49524	3.38115	4.5608	2.28318	1.1825	2.67549
hsa-miR-4467	0	0	0	0	0	0	0	0
hsa-miR-4468	0	0	0	0	0	0	0	0
hsa-miR-4469	0	0	0	0	0	0	0	0
hsa-miR-4470	0	0	0	0	0	0	0	0
hsa-miR-4471	0	0	0	0	0	0	0	0
hsa-miR-4472	0	0	0	0	0	0	0	0
hsa-miR-4473	0	0	0	0	0	0	0	0
hsa-miR-4474-3p	0	0	0	0	0	0	0	0
hsa-miR-4474-5p	0	0	0	0	0	0	0	0
hsa-miR-4475	0	0	0	0	0	0	0	0
hsa-miR-4476	0	0	0	0	0	0	0	0
hsa-miR-4477a	0	0	0	0	0	0	0	0
hsa-miR-4477b	0	0	0	0	0	0	0	0
hsa-miR-4478	0	0	0	0	0	0	0	0
hsa-miR-4479	0	0	0	0	0	0	0	0
hsa-miR-448	0	0	0	0	0	0	0	0
hsa-miR-4480	0	0	0	0	0	0	0	0
hsa-miR-4481	0	0	0	0	0	0	0	0
hsa-miR-4482-3p	0	0	0	0	0	0	0	0
hsa-miR-4482-5p	0	0	0	0	0	0	0	0
hsa-miR-4483	0	0	0	0	0	0	0	0
hsa-miR-4484	0	0	0	0	0	0	0	0
hsa-miR-4485-3p	0.762335	0	0	0.254112	0.651543	1.14159	0	0.597711
hsa-miR-4485-5p	0	0	0	0	0	0	0	0
hsa-miR-4486	0	0	0	0	0	0	0	0
hsa-miR-4487	0	0	0	0	0	0	0	0
hsa-miR-4488	5.33635	17.3873	22.4285	15.0507	46.2595	81.0528	433.976	187.096
hsa-miR-4489	0	0	0	0	0	0	0	0
hsa-miR-4490	0	0	0	0	0	0	0	0
hsa-miR-4491	0	0	0	0	0	0	0	0
hsa-miR-4492	5.33635	6.62374	0	3.98669	1.30309	4.56636	3.54749	3.13898
hsa-miR-4493	0	0	0	0	0	0	0	0
hsa-miR-4494	0	0	0	0	0	0	0	0
hsa-miR-4495	0	0	0	0	0	0	0	0
hsa-miR-4496	0	0	0	0	0	1.14159	0	0.38053
hsa-miR-4497	0	0	0	0	0.651543	0	0	0.217181
hsa-miR-4498	0	0	0	0	0	0	0	0
hsa-miR-4499	0	0	0	0	0	0	0	0
hsa-miR-449a	0	0	0	0	0	0	0	0
hsa-miR-449b-3p	0	0	0	0	0	0	0	0
hsa-miR-449b-5p	0	0	0	0	0	0	0	0
hsa-miR-449c-3p	0	0	0	0	0	0	0	0
hsa-miR-449c-5p	0	0	0	0	0	0	0	0
hsa-miR-4500	0	0	0	0	0	0	0	0
hsa-miR-4501	0	0	0	0	0	0	0	0
hsa-miR-4502	0	0	0	0	0	0	0	0
hsa-miR-4503	0	0	0	0	0	0	0	0
hsa-miR-4504	0	0	0	0	0	0	0	0
hsa-miR-4505	0	0	0	0	0	0	0	0
hsa-miR-4506	0	0	0	0	0	0	0	0
hsa-miR-4507	0	0	0	0	0	0	0	0
hsa-miR-4508	0	0	0	0	1.30309	1.14159	0	0.814891
hsa-miR-4509	0	0	0	0	0	0	0	0
hsa-miR-450a-1-3p	0	0	0	0	0	0	0	0
hsa-miR-450a-2-3p	0	0.827967	0	0.275989	0	0	1.1825	0.394165
hsa-miR-450a-5p	5.33635	4.9678	7.47618	5.92677	3.25771	1.14159	0	1.46643
hsa-miR-450b-3p	0	0	0	0	0	1.14159	2.36499	1.16886
hsa-miR-450b-5p	0	0.827967	0	0.275989	0.651543	0	0	0.217181
hsa-miR-4510	0	0	0	0	0	0	0	0
hsa-miR-4511	0	0	0	0	0	0	0	0
hsa-miR-4512	0	0	0	0	0	0	0	0
hsa-miR-4513	0	0	0	0	0	0	0	0
hsa-miR-4514	0	0	0	0	0	0	0	0
hsa-miR-4515	0	0	0	0	0	0	0	0
hsa-miR-4516	1.52467	0.827967	5.98094	2.77786	1.95463	3.42477	4.72998	3.36979
hsa-miR-4517	0	0	0	0	0	0	0	0
hsa-miR-4518	0	0	0	0	0	0	0	0
hsa-miR-4519	0	0	0	0	0	0	0	0
hsa-miR-451a	0.762335	0	0	0.254112	0	0	0	0
hsa-miR-451b	0	0	0	0	0	0	0	0
hsa-miR-452-3p	0	0	0	0	0	0	0	0
hsa-miR-452-5p	6.86102	4.9678	19.4381	10.4223	5.21234	3.42477	5.91248	4.84986
hsa-miR-4520-2-3p	0	0	0	0	0	0	0	0
hsa-miR-4520-3p	0	0	0	0	0	0	0	0
hsa-miR-4520-5p	0	0	0	0	0	0	0	0
hsa-miR-4521	0	0	0	0	0	0	0	0
hsa-miR-4522	0	0	0	0	0	0	0	0
hsa-miR-4523	0	0	0	0	0	0	0	0
hsa-miR-4524a-3p	0.762335	2.4839	1.49524	1.58049	2.60617	0	0	0.868724
hsa-miR-4524a-5p	0	0	0	0	0	0	0	0
hsa-miR-4524b-3p	0	0	0	0	0	0	0	0
hsa-miR-4524b-5p	0	0	0	0	0	0	0	0
hsa-miR-4525	0	0	0	0	0	0	0	0
hsa-miR-4526	0	0	0	0	0	0	0	0
hsa-miR-4527	0	0	0	0	0	0	0	0
hsa-miR-4528	0	0	0	0	0	0	0	0
hsa-miR-4529-3p	0	0	0	0	0	0	0	0
hsa-miR-4529-5p	0	0	0	0	0	0	0	0
hsa-miR-4530	0	0	0	0	0	0	0	0
hsa-miR-4531	0	0	0	0	0	0	0	0
hsa-miR-4532	133.409	278.197	116.628	176.078	845.051	965.784	1035.87	948.901
hsa-miR-4533	0	0	0	0	0	0	0	0
hsa-miR-4534	0	0	0	0	0	0	0	0
hsa-miR-4535	0	0	0	0	0	0	0	0
hsa-miR-4536-3p	0	0	0	0	0	0	0	0
hsa-miR-4536-5p	0	0	0	0	0	0	0	0
hsa-miR-4537	0	0	0	0	0	0	0	0
hsa-miR-4538	0	0	0	0	0	0	0	0
hsa-miR-4539	0	0	0	0	0	0	0	0
hsa-miR-454-3p	9.14802	4.9678	2.99047	5.7021	6.51543	7.99112	5.91248	6.80634
hsa-miR-454-5p	0.762335	0.827967	0	0.530101	0	0	0	0
hsa-miR-4540	0	0	0	0	0	0	0	0
hsa-miR-455-3p	20.583	21.5271	38.8761	26.9954	14.3339	20.5486	13.0075	15.9633
hsa-miR-455-5p	12.1974	7.4517	7.47618	9.04175	5.86389	1.14159	0	2.33516
hsa-miR-4632-3p	0	0	0	0	0	0	0	0
hsa-miR-4632-5p	0	0	0	0	0	0	0	0
hsa-miR-4633-3p	0	0	0	0	0	0	0	0
hsa-miR-4633-5p	0	0	0	0	0	0	0	0
hsa-miR-4634	0	0	0	0	0	0	0	0
hsa-miR-4635	0	0	0	0	0	0	0	0
hsa-miR-4636	0	0	0	0	0	0	0	0
hsa-miR-4637	0	0	0	0	0	0	0	0
hsa-miR-4638-3p	0	0	0	0	0	0	0	0
hsa-miR-4638-5p	0	0	0	0	0	0	0	0
hsa-miR-4639-3p	0	0	0	0	0	0	0	0
hsa-miR-4639-5p	0	0	0	0	0	0	0	0
hsa-miR-4640-3p	0	0	0	0	0	0	0	0
hsa-miR-4640-5p	0	0	0	0	0	0	0	0
hsa-miR-4641	0	0	0	0	0	0	0	0
hsa-miR-4642	0	0	0	0	0	0	0	0
hsa-miR-4643	0	0	0	0	0	1.14159	0	0.38053
hsa-miR-4644	0.762335	0	0	0.254112	0	0	0	0
hsa-miR-4645-3p	0	0	0	0	0	0	0	0
hsa-miR-4645-5p	0	0	0	0	0	0	0	0
hsa-miR-4646-3p	0	0	0	0	0	0	0	0
hsa-miR-4646-5p	0	0	0	0	0	0	1.1825	0.394165
hsa-miR-4647	0	0	0	0	0	0	0	0
hsa-miR-4648	0	0	0	0	0	0	0	0
hsa-miR-4649-3p	0	0	0	0	0	0	0	0
hsa-miR-4649-5p	0	0	0	0	0	0	0	0
hsa-miR-4650-3p	0	0	0	0	0	0	0	0
hsa-miR-4650-5p	0	0	0	0	0	0	0	0
hsa-miR-4651	0	0	0	0	0	0	0	0
hsa-miR-4652-3p	0	0	0	0	0	0	0	0
hsa-miR-4652-5p	0	0	0	0	0	0	0	0
hsa-miR-4653-3p	0	0	0	0	0	0	0	0
hsa-miR-4653-5p	0	0	0	0	0	0	0	0
hsa-miR-4654	0	0	0	0	0	0	0	0
hsa-miR-4655-3p	0	0	0	0	0	0	0	0
hsa-miR-4655-5p	0	0	0	0	0	0	0	0
hsa-miR-4656	0	0	0	0	0	0	0	0
hsa-miR-4657	0	0	0	0	0	0	0	0
hsa-miR-4658	0	0	0	0	0	0	0	0
hsa-miR-4659a-3p	0	0	0	0	0	0	0	0
hsa-miR-4659a-5p	0	0	0	0	0	0	0	0
hsa-miR-4659b-3p	0	0	0	0	0	0	0	0
hsa-miR-4659b-5p	0	0	0	0	0	0	0	0
hsa-miR-466	0	0	0	0	0	0	0	0
hsa-miR-4660	0	0	0	0	0	0	0	0
hsa-miR-4661-3p	0	0	0	0	0	0	0	0
hsa-miR-4661-5p	0	0	0	0	0	0	0	0
hsa-miR-4662a-3p	0	0	0	0	0	0	0	0
hsa-miR-4662a-5p	0	0	0	0	0	0	0	0
hsa-miR-4662b	0	0	0	0	0	0	0	0
hsa-miR-4663	0	0	0	0	0	0	0	0
hsa-miR-4664-3p	0	0	0	0	0	0	0	0
hsa-miR-4664-5p	0	0	0	0	0	0	0	0
hsa-miR-4665-3p	0	0	0	0	0	0	0	0
hsa-miR-4665-5p	0	0	0	0	0	0	0	0
hsa-miR-4666a-3p	0	0	0	0	0	0	0	0
hsa-miR-4666a-5p	0	0	0	0	0	0	0	0
hsa-miR-4666b	0	0	0	0	0	0	0	0
hsa-miR-4667-3p	0	0	0	0	0	0	0	0
hsa-miR-4667-5p	0	0	0	0	0	0	0	0
hsa-miR-4668-3p	0	0	0	0	0	0	0	0
hsa-miR-4668-5p	0	0	0	0	0	0	0	0
hsa-miR-4669	0	0	0	0	0	0	0	0
hsa-miR-4670-3p	0	0	0	0	0	0	0	0
hsa-miR-4670-5p	0	0	0	0	0	0	0	0
hsa-miR-4671-3p	0	0	0	0	0	0	0	0
hsa-miR-4671-5p	0	0	0	0	0	0	0	0
hsa-miR-4672	0	0	0	0	0	0	0	0
hsa-miR-4673	0	0	0	0	0	0	0	0
hsa-miR-4674	0	0	0	0	0	0	0	0
hsa-miR-4675	0	0	0	0	0	0	0	0
hsa-miR-4676-3p	0	0	0	0	0	0	0	0
hsa-miR-4676-5p	0	0	0	0	0	0	0	0
hsa-miR-4677-3p	0	0	0	0	0	0	0	0
hsa-miR-4677-5p	0	0	0	0	0	0	0	0
hsa-miR-4678	0	0	0	0	0	0	0	0
hsa-miR-4679	0	0	0	0	0	0	0	0
hsa-miR-4680-3p	0	0	0	0	0	0	0	0
hsa-miR-4680-5p	0	0	0	0	0	0	0	0
hsa-miR-4681	0	0	0	0	0	0	0	0
hsa-miR-4682	0	0	0	0	0	0	0	0
hsa-miR-4683	0	0	0	0	0	0	0	0
hsa-miR-4684-3p	0	0	0	0	0	0	0	0
hsa-miR-4684-5p	0	0	0	0	0	0	0	0
hsa-miR-4685-3p	0	0	0	0	0.651543	0	1.1825	0.611346
hsa-miR-4685-5p	0	0	0	0	0	0	0	0
hsa-miR-4686	0	0	0	0	0	0	0	0
hsa-miR-4687-3p	0	0	0	0	0	0	0	0
hsa-miR-4687-5p	0	0	0	0	0	0	1.1825	0.394165
hsa-miR-4688	0	0	0	0	0	0	0	0
hsa-miR-4689	0	0	0	0	0	0	0	0
hsa-miR-4690-3p	0	0	0	0	0	0	0	0
hsa-miR-4690-5p	0	0	0	0	0	1.14159	0	0.38053
hsa-miR-4691-3p	0	0	0	0	0	0	0	0
hsa-miR-4691-5p	0	0	0	0	0	0	0	0
hsa-miR-4692	0	0	0	0	0	0	0	0
hsa-miR-4693-3p	0	0	0	0	0	0	0	0
hsa-miR-4693-5p	0	0	0	0	0	0	0	0
hsa-miR-4694-3p	0	0	0	0	0	0	0	0
hsa-miR-4694-5p	0	0	0	0	0	0	0	0
hsa-miR-4695-3p	0	0	0	0	0	0	0	0
hsa-miR-4695-5p	0	0	0	0	0	0	0	0
hsa-miR-4696	0	0	0	0	0	0	0	0
hsa-miR-4697-3p	0	0	0	0	0	0	0	0
hsa-miR-4697-5p	0	0	0	0	0	0	0	0
hsa-miR-4698	0	0	0	0	0	0	0	0
hsa-miR-4699-3p	0	0	0	0	0	0	0	0
hsa-miR-4699-5p	0	0	0	0	0	0	0	0
hsa-miR-4700-3p	0	0	0	0	0	0	0	0
hsa-miR-4700-5p	0	0	0	0	0	0	0	0
hsa-miR-4701-3p	0	0	0	0	0	0	0	0
hsa-miR-4701-5p	0	0	0	0	0	0	0	0
hsa-miR-4703-3p	0	0	0	0	0	0	0	0
hsa-miR-4703-5p	0	0	0	0	0	0	0	0
hsa-miR-4704-3p	0	0	0	0	0	0	0	0
hsa-miR-4704-5p	0	0	0	0	0	0	0	0
hsa-miR-4705	0	0	0	0	0	0	0	0
hsa-miR-4706	0	0	0	0	0	0	0	0
hsa-miR-4707-3p	0	0	0	0	0.651543	0	0	0.217181
hsa-miR-4707-5p	0	0	0	0	0	0	0	0
hsa-miR-4708-3p	0	0	0	0	0	0	0	0
hsa-miR-4708-5p	0	0	0	0	0	0	0	0
hsa-miR-4709-3p	0	0	0	0	0	0	0	0
hsa-miR-4709-5p	0	0	0	0	0	0	0	0
hsa-miR-4710	0	0	0	0	0	0	0	0
hsa-miR-4711-3p	0	0	0	0	0	0	0	0
hsa-miR-4711-5p	0	0	0	0	0	0	0	0
hsa-miR-4712-3p	0	0	0	0	0	0	0	0
hsa-miR-4712-5p	0	0	0	0	0	0	0	0
hsa-miR-4713-3p	0	0	0	0	0	0	0	0
hsa-miR-4713-5p	0	0	0	0	0	0	0	0
hsa-miR-4714-3p	0	0	0	0	0	0	0	0
hsa-miR-4714-5p	0	0	0	0	0	0	0	0
hsa-miR-4715-3p	0	0	0	0	0	0	0	0
hsa-miR-4715-5p	0	0	0	0	0	0	0	0
hsa-miR-4716-3p	0	0	0	0	0	0	0	0
hsa-miR-4716-5p	0	0	0	0	0	0	0	0
hsa-miR-4717-3p	0	0	0	0	0	0	0	0
hsa-miR-4717-5p	0	0	0	0	0	0	0	0
hsa-miR-4718	0	0	0	0	0	0	0	0
hsa-miR-4719	0	0	0	0	0	0	0	0
hsa-miR-4720-3p	0	0	0	0	0	0	0	0
hsa-miR-4720-5p	0	0	0	0	0	0	0	0
hsa-miR-4721	0	0	0	0	0	0	0	0
hsa-miR-4722-3p	0	0	0	0	0	0	0	0
hsa-miR-4722-5p	0	0	0	0	0	0	0	0
hsa-miR-4723-3p	0	0	0	0	0	0	0	0
hsa-miR-4723-5p	0	0	0	0	0	0	0	0
hsa-miR-4724-3p	0	0	0	0	0	0	0	0
hsa-miR-4724-5p	0	0	0	0	0	0	0	0
hsa-miR-4725-3p	0	0	0	0	0.651543	0	0	0.217181
hsa-miR-4725-5p	0	0	0	0	0	0	0	0
hsa-miR-4726-3p	0	0	0	0	0	0	0	0
hsa-miR-4726-5p	0	0	0	0	0	0	0	0
hsa-miR-4727-3p	0	0	0	0	0	0	0	0
hsa-miR-4727-5p	0	0	0	0	0	0	0	0
hsa-miR-4728-3p	0	0	0	0	0	0	0	0
hsa-miR-4728-5p	0	0	0	0	0	0	0	0
hsa-miR-4729	0	0	0	0	0	0	0	0
hsa-miR-4730	0	0	0	0	0	0	0	0
hsa-miR-4731-3p	0	0	0	0	0	0	0	0
hsa-miR-4731-5p	0	0	0	0	0	0	0	0
hsa-miR-4732-3p	0	0	0	0	0	0	0	0
hsa-miR-4732-5p	0	0	0	0	0	0	0	0
hsa-miR-4733-3p	0	0	0	0	0	0	0	0
hsa-miR-4733-5p	0	0	0	0	0	0	0	0
hsa-miR-4734	0	0	0	0	0	0	0	0
hsa-miR-4735-3p	0	0	0	0	0	0	0	0
hsa-miR-4735-5p	0	0	0	0	0	0	0	0
hsa-miR-4736	0	0	0	0	0	0	0	0
hsa-miR-4737	0	0	0	0	0	0	0	0
hsa-miR-4738-3p	0	0	0	0	0	0	0	0
hsa-miR-4738-5p	0	0	0	0	0	0	0	0
hsa-miR-4739	0	0	0	0	0	0	0	0
hsa-miR-4740-3p	0	0	0	0	0	0	0	0
hsa-miR-4740-5p	0	0	0	0	0	0	0	0
hsa-miR-4741	0	0	0	0	0	0	0	0
hsa-miR-4742-3p	0	0	0	0	0	0	0	0
hsa-miR-4742-5p	0	0	0	0	0	0	0	0
hsa-miR-4743-3p	0	0	0	0	0	0	0	0
hsa-miR-4743-5p	0	0.827967	0	0.275989	0	0	0	0
hsa-miR-4744	0	0	0	0	0	0	0	0
hsa-miR-4745-3p	0	0	0	0	0	0	0	0
hsa-miR-4745-5p	0	0	0	0	0	0	0	0
hsa-miR-4746-3p	0	0	0	0	0	0	0	0
hsa-miR-4746-5p	0	0	0	0	0	0	1.1825	0.394165
hsa-miR-4747-3p	0	0	0	0	0	0	0	0
hsa-miR-4747-5p	0	0	0	0	0	0	0	0
hsa-miR-4748	0	0	0	0	0	0	0	0
hsa-miR-4749-3p	0	0	0	0	0	0	0	0
hsa-miR-4749-5p	0	0	0	0	0.651543	0	0	0.217181
hsa-miR-4750-3p	0	0	0	0	0	0	0	0
hsa-miR-4750-5p	0	0	0	0	0	0	0	0
hsa-miR-4751	0	0	0	0	0	0	0	0
hsa-miR-4752	0	0	0	0	0	0	0	0
hsa-miR-4753-3p	0	0	0	0	0	0	0	0
hsa-miR-4753-5p	0	0	0	0	0	0	0	0
hsa-miR-4754	0	0	0	0	0	0	0	0
hsa-miR-4755-3p	0	0	0	0	0	0	0	0
hsa-miR-4755-5p	0	0	0	0	0	0	0	0
hsa-miR-4756-3p	0	0	0	0	0	0	0	0
hsa-miR-4756-5p	0	0	0	0	0	0	0	0
hsa-miR-4757-3p	0	0	0	0	0	0	0	0
hsa-miR-4757-5p	0	0	0	0	0	0	0	0
hsa-miR-4758-3p	0	0	0	0	0	0	0	0
hsa-miR-4758-5p	0	0	0	0	0	0	0	0
hsa-miR-4759	0	0	0	0	0	0	0	0
hsa-miR-4760-3p	0	0	0	0	0	0	0	0
hsa-miR-4760-5p	0	0	0	0	0	0	0	0
hsa-miR-4761-3p	0	0	0	0	0	0	0	0
hsa-miR-4761-5p	0	0	0	0	0	0	0	0
hsa-miR-4762-3p	0	0	0	0	0	0	0	0
hsa-miR-4762-5p	0	0	0	0	0	0	0	0
hsa-miR-4763-3p	0	0	0	0	0.651543	0	0	0.217181
hsa-miR-4763-5p	0	0	0	0	0	0	0	0
hsa-miR-4764-3p	0	0	0	0	0	0	0	0
hsa-miR-4764-5p	0	0	0	0	0	0	0	0
hsa-miR-4765	0	0	0	0	0	0	0	0
hsa-miR-4766-3p	0	0	0	0	0	0	0	0
hsa-miR-4766-5p	0	0	0	0	0	0	0	0
hsa-miR-4767	0	0	0	0	0	0	0	0
hsa-miR-4768-3p	0	0	0	0	0	0	0	0
hsa-miR-4768-5p	0	0	0	0	0	0	0	0
hsa-miR-4769-3p	0	0	0	0	0	0	0	0
hsa-miR-4769-5p	0	0	0	0	0	0	0	0
hsa-miR-4770	0	0	0	0	0	0	0	0
hsa-miR-4771	0	0	0	0	0	0	0	0
hsa-miR-4772-3p	0	0	0	0	0	0	0	0
hsa-miR-4772-5p	0	0	0	0	0	0	0	0
hsa-miR-4773	0	0	0	0	0	0	0	0
hsa-miR-4774-3p	0	0	0	0	0	0	0	0
hsa-miR-4774-5p	0	0	0	0	0	0	0	0
hsa-miR-4775	0	0	0	0	0	0	0	0
hsa-miR-4776-3p	0	0	0	0	0	0	0	0
hsa-miR-4776-5p	0	0	0	0	0	0	0	0
hsa-miR-4777-3p	0	0	0	0	0	0	0	0
hsa-miR-4777-5p	0	0	0	0	0	0	0	0
hsa-miR-4778-3p	0	0	0	0	0	0	0	0
hsa-miR-4778-5p	0	0	0	0	0	0	0	0
hsa-miR-4779	0	0	0	0	0	0	0	0
hsa-miR-4780	0	0	0	0	0	0	0	0
hsa-miR-4781-3p	0	0.827967	0	0.275989	0	0	0	0
hsa-miR-4781-5p	0	0	0	0	0	0	0	0
hsa-miR-4782-3p	0	0	0	0	0	0	0	0
hsa-miR-4782-5p	0	0	0	0	0	0	0	0
hsa-miR-4783-3p	0	0	0	0	0.651543	0	0	0.217181
hsa-miR-4783-5p	0	0	0	0	0	0	0	0
hsa-miR-4784	0	0	0	0	0	0	0	0
hsa-miR-4785	0	0	0	0	0.651543	0	0	0.217181
hsa-miR-4786-3p	0	0	0	0	0	0	0	0
hsa-miR-4786-5p	0	0	0	0	0	0	0	0
hsa-miR-4787-3p	0	0	0	0	0.651543	1.14159	1.1825	0.991876
hsa-miR-4787-5p	0	2.4839	0	0.827967	0	4.56636	0	1.52212
hsa-miR-4788	1.52467	0	0	0.508223	1.95463	3.42477	4.72998	3.36979
hsa-miR-4789-3p	0	0	0	0	0	0	0	0
hsa-miR-4789-5p	0	0	0	0	0	0	0	0
hsa-miR-4790-3p	0	0	0	0	0	0	0	0
hsa-miR-4790-5p	0	0	0	0	0	0	0	0
hsa-miR-4791	0	0	0	0	0	0	0	0
hsa-miR-4792	171.525	314.627	254.19	246.781	33.8802	63.929	67.4023	55.0705
hsa-miR-4793-3p	0	0	0	0	0	0	0	0
hsa-miR-4793-5p	0	0	0	0	0	0	0	0
hsa-miR-4794	0	0	0	0	0	0	0	0
hsa-miR-4795-3p	0	0	0	0	0	0	0	0
hsa-miR-4795-5p	0	0	0	0	0	0	0	0
hsa-miR-4796-3p	0	0	0	0	0	0	0	0
hsa-miR-4796-5p	0	0	0	0	0	0	0	0
hsa-miR-4797-3p	0	0	0	0	0	0	0	0
hsa-miR-4797-5p	0	0	0	0	0	0	0	0
hsa-miR-4798-3p	0	0	0	0	0	0	0	0
hsa-miR-4798-5p	0	0	0	0	0	0	0	0
hsa-miR-4799-3p	0	0	0	0	0	0	0	0
hsa-miR-4799-5p	0	0	0	0	0	0	0	0
hsa-miR-4800-3p	0	0	0	0	0	0	0	0
hsa-miR-4800-5p	0	0	0	0	0	0	0	0
hsa-miR-4801	0	0	0	0	0	0	0	0
hsa-miR-4802-3p	0	0	0	0	0	0	0	0
hsa-miR-4802-5p	0	0	0	0	0	0	0	0
hsa-miR-4803	0	0	0	0	0	0	0	0
hsa-miR-4804-3p	0	0	0	0	0	0	0	0
hsa-miR-4804-5p	0	0	0	0	0.651543	0	0	0.217181
hsa-miR-483-3p	0.762335	3.31187	0	1.35807	0	0	0	0
hsa-miR-483-5p	0	0.827967	0	0.275989	0	0	0	0
hsa-miR-484	38.1168	16.5593	31.3999	28.692	34.5318	30.8229	34.2924	33.2157
hsa-miR-485-3p	3.81168	7.4517	11.9619	7.74175	2.60617	7.99112	8.27747	6.29159
hsa-miR-485-5p	0	0	1.49524	0.498412	0	0	0	0
hsa-miR-486-3p	0	0	0	0	0	0	1.1825	0.394165
hsa-miR-486-5p	0	0	1.49524	0.498412	0	0	2.36499	0.788331
hsa-miR-487a-3p	1.52467	1.65593	2.99047	2.05703	1.30309	1.14159	0	0.814891
hsa-miR-487a-5p	0.762335	0.827967	0	0.530101	0.651543	0	1.1825	0.611346
hsa-miR-487b-3p	11.435	19.0432	23.9238	18.134	10.4247	7.99112	15.3724	11.2628
hsa-miR-487b-5p	0	0	0	0	0	0	0	0
hsa-miR-488-3p	0	0	0	0	0	0	0	0
hsa-miR-488-5p	0	0	0	0	0	0	0	0
hsa-miR-489-3p	0	0	0	0	0	0	0	0
hsa-miR-489-5p	0	0	0	0	0	0	0	0
hsa-miR-490-3p	0	0	0	0	0	0	0	0
hsa-miR-490-5p	0	0	0	0	0	0	0	0
hsa-miR-491-3p	0	1.65593	1.49524	1.05039	1.95463	0	1.1825	1.04571
hsa-miR-491-5p	0	1.65593	1.49524	1.05039	0	0	0	0
hsa-miR-492	0	0	0	0	0	0	0	0
hsa-miR-493-3p	0	0	0	0	0	0	0	0
hsa-miR-493-5p	0	0	0	0	0.651543	1.14159	0	0.597711
hsa-miR-494-3p	9.14802	5.79577	8.97141	7.97173	3.25771	7.99112	9.45997	6.90293
hsa-miR-494-5p	0	0	0	0	0.651543	0	0	0.217181
hsa-miR-495-3p	7.62335	13.2475	14.9524	11.9411	9.1216	9.13271	11.825	10.0264
hsa-miR-495-5p	0	0.827967	0	0.275989	0.651543	1.14159	0	0.597711
hsa-miR-496	3.04934	0	7.47618	3.50851	0.651543	5.70794	1.1825	2.51399
hsa-miR-497-3p	2.28701	2.4839	0	1.5903	0	4.56636	0	1.52212
hsa-miR-497-5p	14.4844	32.2907	20.9333	22.5695	9.1216	11.4159	5.91248	8.81666
hsa-miR-498	0	0	0	0	0	0	0	0
hsa-miR-4999-3p	0	0	0	0	0	0	0	0
hsa-miR-4999-5p	0	0	0	0	0	0	0	0
hsa-miR-499a-3p	0	0	0	0	0	0	0	0
hsa-miR-499a-5p	0	0	0	0	0	0	0	0
hsa-miR-499b-3p	0	0	0	0	0	0	0	0
hsa-miR-499b-5p	0	0	0	0	0	0	0	0
hsa-miR-5000-3p	0	0	0	0	0	0	0	0
hsa-miR-5000-5p	0	0	0	0	0.651543	0	0	0.217181
hsa-miR-5001-3p	0	0	0	0	0	0	0	0
hsa-miR-5001-5p	0	0	0	0	0	0	0	0
hsa-miR-5002-3p	0	0	0	0	0	0	0	0
hsa-miR-5002-5p	0	0	0	0	0	0	0	0
hsa-miR-5003-3p	0	0	0	0	0	0	0	0
hsa-miR-5003-5p	0	0	0	0	0	0	0	0
hsa-miR-5004-3p	0	0	0	0	0	0	0	0
hsa-miR-5004-5p	0	0	0	0	0	0	0	0
hsa-miR-5006-3p	0	0	0	0	0	0	0	0
hsa-miR-5006-5p	0	0	0	0	0	0	0	0
hsa-miR-5007-3p	0	0	0	0	0	0	0	0
hsa-miR-5007-5p	0	0	0	0	0	0	0	0
hsa-miR-5008-3p	0	0	0	0	0	0	0	0
hsa-miR-5008-5p	0	0	0	0	0	0	0	0
hsa-miR-5009-3p	0	0	0	0	0	0	0	0
hsa-miR-5009-5p	0	0	0	0	0	0	0	0
hsa-miR-500a-3p	1.52467	0	1.49524	1.00664	1.95463	2.28318	1.1825	1.80677
hsa-miR-500a-5p	0.762335	0	0	0.254112	0	0	0	0
hsa-miR-500b-3p	0	0	0	0	0	0	0	0
hsa-miR-500b-5p	0	0	0	0	0	0	0	0
hsa-miR-501-3p	0.762335	0.827967	0	0.530101	0.651543	0	0	0.217181
hsa-miR-501-5p	0	0.827967	0	0.275989	0.651543	0	1.1825	0.611346
hsa-miR-5010-3p	0	0	0	0	0	0	0	0
hsa-miR-5010-5p	0	0	0	0	0	0	0	0
hsa-miR-5011-3p	0	0	0	0	0	0	0	0
hsa-miR-5011-5p	0	0	0	0	0	0	0	0
hsa-miR-502-3p	1.52467	0	0	0.508223	0.651543	0	1.1825	0.611346
hsa-miR-502-5p	0.762335	0	2.99047	1.25094	0.651543	0	0	0.217181
hsa-miR-503-3p	1.52467	0	0	0.508223	0	0	0	0
hsa-miR-503-5p	19.8207	11.5915	5.98094	12.4644	14.9855	9.13271	3.54749	9.22189
hsa-miR-504-3p	0	0	0	0	0	0	0	0
hsa-miR-504-5p	0	0	0	0	0	0	0	0
hsa-miR-5047	0	0	0	0	0	0	0	0
hsa-miR-505-3p	28.9687	26.4949	26.9142	27.4593	18.8947	29.6813	14.19	20.922
hsa-miR-505-5p	1.52467	0.827967	0	0.784212	0.651543	0	0	0.217181
hsa-miR-506-3p	0	0	0	0	0	0	0	0
hsa-miR-506-5p	0	0	0	0	0	0	0	0
hsa-miR-507	0	0	0	0	0	0	0	0
hsa-miR-508-3p	0	0	0	0	0	0	0	0
hsa-miR-508-5p	0	0	0	0	0	0	0	0
hsa-miR-5087	0	0	0	0	0	0	0	0
hsa-miR-5088-3p	0	0	0	0	0	0	0	0
hsa-miR-5088-5p	0	0	0	0	0	0	0	0
hsa-miR-5089-3p	0	0	0	0	0	0	0	0
hsa-miR-5089-5p	0	0	0	0	0	0	0	0
hsa-miR-509-3-5p	0	0	0	0	0	0	0	0
hsa-miR-509-3p	0	0	0	0	0	0	0	0
hsa-miR-509-5p	0	0	0	0	0	0	0	0
hsa-miR-5090	0	0	0	0	0	0	0	0
hsa-miR-5091	0	0	0	0	0	0	0	0
hsa-miR-5092	0	0	0	0	0	0	0	0
hsa-miR-5093	0	0	0	0	0	0	0	0
hsa-miR-5094	0	0	0	0	0	0	0	0
hsa-miR-5095	0	0	0	0	0.651543	0	2.36499	1.00551
hsa-miR-5096	3.81168	7.4517	4.48571	5.24969	9.77314	14.8407	5.91248	10.1754
hsa-miR-510-3p	0	0	0	0	0	0	0	0
hsa-miR-510-5p	0	0	0	0	0	0	0	0
hsa-miR-5100	1.52467	3.31187	0	1.61218	1.30309	1.14159	0	0.814891
hsa-miR-511-3p	0	0	0	0	0	0	0	0
hsa-miR-511-5p	0	0	0	0	0	0	0	0
hsa-miR-512-3p	0	0	0	0	0	0	0	0
hsa-miR-512-5p	0	0	0	0	0	0	0	0
hsa-miR-513a-3p	0	0	0	0	0	0	0	0
hsa-miR-513a-5p	0	0	0	0	0	0	0	0
hsa-miR-513b-3p	0	0	0	0	0	0	0	0
hsa-miR-513b-5p	0	0	0	0	0	0	0	0
hsa-miR-513c-3p	0	0	0	0	0	0	0	0
hsa-miR-513c-5p	0	0	0	0	0	0	0	0
hsa-miR-514a-3p	0	0	0	0	0	0	0	0
hsa-miR-514a-5p	0	0	0	0	0	0	0	0
hsa-miR-514b-3p	0	0	0	0	0	0	0	0
hsa-miR-514b-5p	0	0	0	0	0	0	0	0
hsa-miR-515-3p	0	0	0	0	0	0	0	0
hsa-miR-515-5p	0	0	0	0	0	0	0	0
hsa-miR-516a-3p	0	0	0	0	0	0	0	0
hsa-miR-516a-5p	0	0	0	0	0.651543	0	1.1825	0.611346
hsa-miR-516b-3p	0	0	0	0	0	0	0	0
hsa-miR-516b-5p	0	0	0	0	0	0	0	0
hsa-miR-517-5p	0	0	0	0	0	0	0	0
hsa-miR-517a-3p	0	0	0	0	0	0	0	0
hsa-miR-517b-3p	0	0	0	0	0	0	0	0
hsa-miR-517c-3p	0	0	0	0	0	0	0	0
hsa-miR-5186	0	0	0	0	0	0	0	0
hsa-miR-5187-3p	0	0	0	0	0	0	0	0
hsa-miR-5187-5p	0	0	0	0	0	0	0	0
hsa-miR-5188	0	0	0	0	0	0	0	0
hsa-miR-5189-3p	0	0	0	0	0	0	0	0
hsa-miR-5189-5p	0	0	0	0	0	0	0	0
hsa-miR-518a-3p	0	0	0	0	0	0	0	0
hsa-miR-518a-5p	0	0	0	0	0.651543	0	0	0.217181
hsa-miR-518b	0	0	0	0	0	0	0	0
hsa-miR-518c-3p	0	0	0	0	0	0	0	0
hsa-miR-518c-5p	0	0	0	0	0	0	0	0
hsa-miR-518d-3p	0	0	0	0	0	0	0	0
hsa-miR-518d-5p	0	0	0	0	0	0	0	0
hsa-miR-518e-3p	0	0	0	0	0	0	0	0
hsa-miR-518e-5p	0	0	0	0	0	0	0	0
hsa-miR-518f-3p	0	0	0	0	0	0	0	0
hsa-miR-518f-5p	0	0	0	0	0	0	0	0
hsa-miR-5190	0	0	0	0	0	0	0	0
hsa-miR-5191	0	0	0	0	0	0	0	0
hsa-miR-5192	0	0	0	0	0	0	0	0
hsa-miR-5193	0	0	0	0	0	0	0	0
hsa-miR-5194	0	0	0	0	0	0	0	0
hsa-miR-5195-3p	0	0	0	0	0	0	0	0
hsa-miR-5195-5p	0	0	0	0	0	0	0	0
hsa-miR-5196-3p	0	0	0	0	0	0	0	0
hsa-miR-5196-5p	0	0	0	0	0	0	0	0
hsa-miR-5197-3p	0	0	0	0	0	0	0	0
hsa-miR-5197-5p	0	0	0	0	0	0	0	0
hsa-miR-519a-3p	0	0	0	0	0	0	0	0
hsa-miR-519a-5p	0	0	0	0	0	0	0	0
hsa-miR-519b-3p	0	0	0	0	0	0	0	0
hsa-miR-519b-5p	0	0	0	0	0	0	0	0
hsa-miR-519c-3p	0	0	0	0	0	0	0	0
hsa-miR-519c-5p	0	0	0	0	0	0	0	0
hsa-miR-519d-3p	0	0	0	0	0	0	0	0
hsa-miR-519d-5p	0	0	0	0	0	0	0	0
hsa-miR-519e-3p	0	0	0	0	0	0	0	0
hsa-miR-519e-5p	0	0	0	0	0	0	0	0
hsa-miR-520a-3p	0	0	0	0	0	0	0	0
hsa-miR-520a-5p	0	0	0	0	0	0	0	0
hsa-miR-520b	0	0	0	0	0	0	0	0
hsa-miR-520c-3p	0	0	0	0	0	0	0	0
hsa-miR-520c-5p	0	0	0	0	0	0	0	0
hsa-miR-520d-3p	0	0	0	0	0	0	0	0
hsa-miR-520d-5p	0	0	0	0	0	0	0	0
hsa-miR-520e	0	0	0	0	0	0	0	0
hsa-miR-520f-3p	0	0	0	0	0	0	0	0
hsa-miR-520f-5p	0	0	0	0	0	0	0	0
hsa-miR-520g-3p	0	0	0	0	0	0	0	0
hsa-miR-520g-5p	0	0	0	0	0	0	0	0
hsa-miR-520h	0	0	0	0	0	0	0	0
hsa-miR-521	0	0	0	0	0	1.14159	0	0.38053
hsa-miR-522-3p	0	0	0	0	0	0	0	0
hsa-miR-522-5p	0	0	0	0	0	0	0	0
hsa-miR-523-3p	0	0	0	0	0	0	0	0
hsa-miR-523-5p	0	0	0	0	0	0	0	0
hsa-miR-524-3p	0	0	0	0	0	0	0	0
hsa-miR-524-5p	0	0	0	0	0	0	0	0
hsa-miR-525-3p	0	0	0	0	0	0	0	0
hsa-miR-525-5p	0	0	0	0	0	0	0	0
hsa-miR-526a	0	0	0	0	0	0	0	0
hsa-miR-526b-3p	0	0	0	0	0	0	0	0
hsa-miR-526b-5p	0	0	0	0	0	0	0	0
hsa-miR-527	0	0	0	0	0.651543	0	0	0.217181
hsa-miR-532-3p	9.14802	9.10764	13.4571	10.5709	7.81851	10.2743	9.45997	9.18426
hsa-miR-532-5p	51.8388	30.6348	41.8666	41.4467	28.0163	35.3893	37.8399	33.7485
hsa-miR-539-3p	4.57401	2.4839	1.49524	2.85105	0.651543	3.42477	1.1825	1.75294
hsa-miR-539-5p	3.04934	3.31187	4.48571	3.61564	0.651543	4.56636	3.54749	2.9218
hsa-miR-541-3p	0	0	0	0	0	0	0	0
hsa-miR-541-5p	0	0	0	0	0	0	0	0
hsa-miR-542-3p	7.62335	5.79577	7.47618	6.9651	9.1216	1.14159	5.91248	5.39189
hsa-miR-542-5p	0	0	1.49524	0.498412	0	0	0	0
hsa-miR-543	2.28701	1.65593	0	1.31431	0.651543	1.14159	1.1825	0.991876
hsa-miR-544a	1.52467	0.827967	1.49524	1.28262	0	1.14159	0	0.38053
hsa-miR-544b	0	0	0	0	0	0	0	0
hsa-miR-545-3p	2.28701	3.31187	2.99047	2.86311	3.90926	0	0	1.30309
hsa-miR-545-5p	10.6727	12.4195	1.49524	8.19581	6.51543	4.56636	8.27747	6.45309
hsa-miR-548a-3p	0	0	0	0	0.651543	3.42477	1.1825	1.75294
hsa-miR-548a-5p	0	0	0	0	0	0	0	0
hsa-miR-548aa	0.762335	0	2.99047	1.25094	1.30309	0	0	0.434362
hsa-miR-548ab	0.762335	0	0	0.254112	0	0	0	0
hsa-miR-548ac	0	0	0	0	0	0	0	0
hsa-miR-548ad-3p	0	0	0	0	0	0	0	0
hsa-miR-548ad-5p	0	0	0	0	0	0	0	0
hsa-miR-548ae-3p	0	0	0	0	0	0	0	0
hsa-miR-548ae-5p	0	0	0	0	0	0	0	0
hsa-miR-548ag	0	0	0	0	0	0	0	0
hsa-miR-548ah-3p	0	0	0	0	0	0	0	0
hsa-miR-548ah-5p	0	0	0	0	0	0	0	0
hsa-miR-548ai	0	0	0	0	0	0	0	0
hsa-miR-548aj-3p	0	0.827967	0	0.275989	0	0	0	0
hsa-miR-548aj-5p	0	0	0	0	0	0	0	0
hsa-miR-548ak	1.52467	0	0	0.508223	0	0	0	0
hsa-miR-548al	0	0	0	0	0	0	0	0
hsa-miR-548am-3p	0	0	0	0	0	0	0	0
hsa-miR-548am-5p	0	0	0	0	0	1.14159	0	0.38053
hsa-miR-548an	0	0	0	0	0	0	0	0
hsa-miR-548ao-3p	0	0	0	0	0	0	0	0
hsa-miR-548ao-5p	0	0	0	0	0	0	0	0
hsa-miR-548ap-3p	0	0	0	0	0	0	0	0
hsa-miR-548ap-5p	0	0	0	0	0	0	0	0
hsa-miR-548aq-3p	0	0	0	0	0	0	0	0
hsa-miR-548aq-5p	0	0	0	0	0.651543	1.14159	1.1825	0.991876
hsa-miR-548ar-3p	0	0	0	0	0	0	0	0
hsa-miR-548ar-5p	0	0	0	0	0	0	0	0
hsa-miR-548as-3p	0	0	0	0	0	0	0	0
hsa-miR-548as-5p	0.762335	0	0	0.254112	0.651543	0	0	0.217181
hsa-miR-548at-3p	0	0	0	0	0	0	0	0
hsa-miR-548at-5p	0	0	0	0	0	0	0	0
hsa-miR-548au-3p	0	0	0	0	0	0	0	0
hsa-miR-548au-5p	0	0	0	0	0	1.14159	0	0.38053
hsa-miR-548av-3p	0	0	0	0	0	0	0	0
hsa-miR-548av-5p	0	0	0	0	0	0	0	0
hsa-miR-548aw	0	0	0	0	0.651543	1.14159	0	0.597711
hsa-miR-548ax	0	0	0	0	0	0	0	0
hsa-miR-548ay-3p	0	0	0	0	0	0	0	0
hsa-miR-548ay-5p	0	0	0	0	0.651543	1.14159	1.1825	0.991876
hsa-miR-548az-3p	0	0	0	0	0	0	0	0
hsa-miR-548az-5p	0	0	0	0	0	0	0	0
hsa-miR-548b-3p	0.762335	0	1.49524	0.752524	1.95463	3.42477	2.36499	2.58146
hsa-miR-548b-5p	0.762335	0	0	0.254112	0	0	0	0
hsa-miR-548ba	0	0	0	0	0	0	0	0
hsa-miR-548bb-3p	0	0	0	0	0	0	0	0
hsa-miR-548bb-5p	0	0	0	0	0	0	0	0
hsa-miR-548c-3p	0	0	0	0	0	0	0	0
hsa-miR-548c-5p	0	0	0	0	0	1.14159	0	0.38053
hsa-miR-548d-3p	1.52467	0	0	0.508223	2.60617	1.14159	2.36499	2.03758
hsa-miR-548d-5p	0	0	0	0	0.651543	1.14159	1.1825	0.991876
hsa-miR-548e-3p	0	0	0	0	0	0	0	0
hsa-miR-548e-5p	1.52467	0	0	0.508223	0.651543	0	0	0.217181
hsa-miR-548f-3p	0	0	0	0	0.651543	0	0	0.217181
hsa-miR-548f-5p	0	0	0	0	0	0	0	0
hsa-miR-548g-3p	0	0	0	0	0	0	0	0
hsa-miR-548g-5p	0	0	0	0	0	0	0	0
hsa-miR-548h-3p	0	0	0	0	0	0	1.1825	0.394165
hsa-miR-548h-5p	0	0	0	0	0	0	0	0
hsa-miR-548i	0	0	0	0	0	0	0	0
hsa-miR-548j-3p	0	0	0	0	0	0	0	0
hsa-miR-548j-5p	0	0	0	0	0.651543	0	0	0.217181
hsa-miR-548k	0	0	0	0	0	0	0	0
hsa-miR-548l	0	0	0	0	0	0	0	0
hsa-miR-548m	0	0	0	0	0	0	0	0
hsa-miR-548n	0	0	0	0	0	0	0	0
hsa-miR-548o-3p	0	0	0	0	0	0	0	0
hsa-miR-548o-5p	0	0	0	0	0	1.14159	0	0.38053
hsa-miR-548p	0	0	0	0	0	0	0	0
hsa-miR-548q	0	0	0	0	1.30309	0	0	0.434362
hsa-miR-548s	0	0	0	0	0	0	0	0
hsa-miR-548t-3p	0.762335	0	2.99047	1.25094	1.30309	0	0	0.434362
hsa-miR-548t-5p	0	0	0	0	0	0	0	0
hsa-miR-548u	0	0	0	0	0	0	0	0
hsa-miR-548v	0	0	0	0	0	0	0	0
hsa-miR-548w	2.28701	0.827967	1.49524	1.53674	0	2.28318	1.1825	1.15522
hsa-miR-548x-3p	0	0	0	0	0	0	0	0
hsa-miR-548x-5p	0	0	0	0	0	0	0	0
hsa-miR-548y	0	0	0	0	0	0	0	0
hsa-miR-548z	0	0	0	0	0	0	1.1825	0.394165
hsa-miR-549a	0	0	0	0	0	0	0	0
hsa-miR-550a-3-5p	0	0	0	0	0.651543	0	0	0.217181
hsa-miR-550a-3p	0	0	0	0	0	0	0	0
hsa-miR-550a-5p	0	0	0	0	0.651543	0	0	0.217181
hsa-miR-550b-2-5p	0	0	0	0	0	0	0	0
hsa-miR-550b-3p	0	0	0	0	0	0	0	0
hsa-miR-551a	3.81168	2.4839	1.49524	2.59694	0	3.42477	1.1825	1.53575
hsa-miR-551b-3p	0	0	0	0	0	1.14159	0	0.38053
hsa-miR-551b-5p	0	0	0	0	0	0	0	0
hsa-miR-552-3p	0	0	0	0	0	0	0	0
hsa-miR-552-5p	0	0	0	0	0	0	0	0
hsa-miR-553	0	0	0	0	0	0	0	0
hsa-miR-554	0	0	0	0	0	0	0	0
hsa-miR-555	0	0	0	0	0	0	0	0
hsa-miR-556-3p	0	0	0	0	0.651543	0	0	0.217181
hsa-miR-556-5p	0	0	0	0	0	0	0	0
hsa-miR-557	0	0	0	0	0	0	0	0
hsa-miR-5571-3p	0	0	0	0	0	0	0	0
hsa-miR-5571-5p	0	0	0	0	0	0	0	0
hsa-miR-5572	0	0	0	0	0	0	0	0
hsa-miR-5579-3p	0	0	0	0	0	0	0	0
hsa-miR-5579-5p	0	0	0	0	0	0	0	0
hsa-miR-558	0	0	0	0	0	0	0	0
hsa-miR-5580-3p	0	0	0	0	0	0	0	0
hsa-miR-5580-5p	0	0	0	0	0	0	0	0
hsa-miR-5581-3p	0	0	0	0	0	0	0	0
hsa-miR-5581-5p	0	0	0	0	0	0	0	0
hsa-miR-5582-3p	0	0	0	0	0	0	0	0
hsa-miR-5582-5p	0	0	0	0	0	0	0	0
hsa-miR-5583-3p	0	0	0	0	0	0	0	0
hsa-miR-5583-5p	0	0	0	0	0	0	0	0
hsa-miR-5584-3p	0	0	0	0	0	0	0	0
hsa-miR-5584-5p	0	0	0	0	0	0	0	0
hsa-miR-5585-3p	0	0.827967	0	0.275989	0	1.14159	1.1825	0.774695
hsa-miR-5585-5p	0	0	0	0	0	0	0	0
hsa-miR-5586-3p	0	0	0	0	0	0	0	0
hsa-miR-5586-5p	0	0	0	0	0	0	0	0
hsa-miR-5587-3p	0	0	0	0	0	0	0	0
hsa-miR-5587-5p	0	0	0	0	0	0	0	0
hsa-miR-5588-3p	0	0	0	0	0	0	0	0
hsa-miR-5588-5p	0	0	0	0	0	0	0	0
hsa-miR-5589-3p	0	0	0	0	0	0	0	0
hsa-miR-5589-5p	0	0	0	0	0	0	0	0
hsa-miR-559	0	0	0	0	0	0	0	0
hsa-miR-5590-3p	0	0	0	0	0	0	0	0
hsa-miR-5590-5p	0	0	0	0	0	0	0	0
hsa-miR-5591-3p	0	0	0	0	0	0	0	0
hsa-miR-5591-5p	0	0	0	0	0	0	0	0
hsa-miR-561-3p	0	0	1.49524	0.498412	1.30309	1.14159	1.1825	1.20906
hsa-miR-561-5p	0	0	0	0	0	0	0	0
hsa-miR-562	0	0	0	0	0	0	0	0
hsa-miR-563	0	0	0	0	0	0	0	0
hsa-miR-564	0	0	0	0	0	0	0	0
hsa-miR-566	0	0	0	0	0	0	0	0
hsa-miR-567	0	0	0	0	0	0	0	0
hsa-miR-568	0	0	0	0	0	0	0	0
hsa-miR-5680	0	0	0	0	0	0	0	0
hsa-miR-5681a	0	0	0	0	0	0	0	0
hsa-miR-5681b	0	0	0	0	0	0	0	0
hsa-miR-5682	0	0	0	0	0	0	0	0
hsa-miR-5683	0	0	0	0	0	0	0	0
hsa-miR-5684	0	0.827967	0	0.275989	0	0	0	0
hsa-miR-5685	0	0	0	0	0	0	0	0
hsa-miR-5687	0	0	0	0	0	0	0	0
hsa-miR-5688	0	0	0	0	0	0	0	0
hsa-miR-5689	0	0	0	0	0	0	0	0
hsa-miR-569	0	0	0	0	0	0	0	0
hsa-miR-5690	0	0	0	0	0	0	0	0
hsa-miR-5691	0	0	0	0	0	0	0	0
hsa-miR-5692a	0	0	0	0	0	0	0	0
hsa-miR-5692b	0	0	0	0	0	0	0	0
hsa-miR-5692c	0	0	0	0	0	0	0	0
hsa-miR-5693	0	0	0	0	0	0	0	0
hsa-miR-5694	0	0	0	0	0	0	0	0
hsa-miR-5695	0	0	0	0	0	0	0	0
hsa-miR-5696	0	0	0	0	0.651543	0	0	0.217181
hsa-miR-5697	0	0	0	0	0	0	0	0
hsa-miR-5698	0	0	0	0	0	0	0	0
hsa-miR-5699-3p	0	0	0	0	0	1.14159	0	0.38053
hsa-miR-5699-5p	0	0	0	0	0.651543	0	0	0.217181
hsa-miR-570-3p	0	0	0	0	0	1.14159	0	0.38053
hsa-miR-570-5p	0	0	0	0	0	0	0	0
hsa-miR-5700	0	0	0	0	0	0	0	0
hsa-miR-5701	0	0	0	0	0	0	0	0
hsa-miR-5702	0	0	0	0	0	0	0	0
hsa-miR-5703	0	0	0	0	0	0	0	0
hsa-miR-5704	0	0	0	0	0	0	0	0
hsa-miR-5705	0	0	0	0	0	0	0	0
hsa-miR-5706	0	0	0	0	0	0	0	0
hsa-miR-5707	0	0	0	0	0	0	0	0
hsa-miR-5708	0	0	0	0	0	0	0	0
hsa-miR-571	0	0	0	0	0	0	0	0
hsa-miR-572	0	0	0	0	0	0	0	0
hsa-miR-573	0	0	0	0	0	0	0	0
hsa-miR-5739	0	0	0	0	0	0	0	0
hsa-miR-574-3p	73.1842	87.7645	133.076	98.0082	61.8966	74.2033	125.345	87.1481
hsa-miR-574-5p	19.0584	9.9356	7.47618	12.1567	14.3339	11.4159	22.4674	16.0724
hsa-miR-575	0	0	0	0	0	0	0	0
hsa-miR-576-3p	0	1.65593	0	0.551978	0	0	0	0
hsa-miR-576-5p	1.52467	1.65593	1.49524	1.55861	1.95463	3.42477	2.36499	2.58146
hsa-miR-577	0	0	0	0	0.651543	0	1.1825	0.611346
hsa-miR-578	0	0	0	0	0	0	0	0
hsa-miR-5787	0	0	0	0	0	1.14159	0	0.38053
hsa-miR-579-3p	0	0	0	0	0	0	0	0
hsa-miR-579-5p	0	0	0	0	0	0	0	0
hsa-miR-580-3p	0	0	0	0	0	1.14159	0	0.38053
hsa-miR-580-5p	0	0	0	0	0	0	0	0
hsa-miR-581	0	0	0	0	0	0	0	0
hsa-miR-582-3p	0	0	0	0	0	0	0	0
hsa-miR-582-5p	0.762335	3.31187	0	1.35807	0.651543	0	0	0.217181
hsa-miR-583	0	0	0	0	0	0	0	0
hsa-miR-584-3p	0	0.827967	0	0.275989	0	0	0	0
hsa-miR-584-5p	0	0	0	0	0	0	0	0
hsa-miR-585-3p	0	0	0	0	0	0	0	0
hsa-miR-585-5p	0	0	0	0	0	0	0	0
hsa-miR-586	0	0	0	0	0	0	0	0
hsa-miR-587	0	0	0	0	0	0	0	0
hsa-miR-588	0	0	0	0	0	0	0	0
hsa-miR-589-3p	0.762335	0	0	0.254112	1.95463	0	1.1825	1.04571
hsa-miR-589-5p	1.52467	0	0	0.508223	0	0	1.1825	0.394165
hsa-miR-590-3p	0	0.827967	2.99047	1.27281	0	0	2.36499	0.788331
hsa-miR-590-5p	30.4934	29.8068	17.9428	26.081	27.3648	28.5397	16.5549	24.1532
hsa-miR-591	0	0	0	0	0	0	0	0
hsa-miR-592	0	0	0	0	0	0	0	0
hsa-miR-593-3p	0	0	0	0	0	0	0	0
hsa-miR-593-5p	0	0	0	0	0	0	0	0
hsa-miR-595	0	0	0	0	0	0	0	0
hsa-miR-596	0	0	0	0	0	0	0	0
hsa-miR-597-3p	0	0	0	0	0	0	0	0
hsa-miR-597-5p	0	0	0	0	0	0	0	0
hsa-miR-598-3p	1.52467	0.827967	5.98094	2.77786	1.30309	3.42477	14.19	6.30594
hsa-miR-598-5p	0	0	0	0	0	0	0	0
hsa-miR-599	0	0	0	0	0	0	0	0
hsa-miR-600	0	0	0	0	0	0	0	0
hsa-miR-601	0	0	0	0	0	0	0	0
hsa-miR-602	0	0	0	0	0	0	0	0
hsa-miR-603	0	0	0	0	0	0	0	0
hsa-miR-604	0	0	0	0	0	0	0	0
hsa-miR-605-3p	0	0	0	0	0	0	0	0
hsa-miR-605-5p	0	0	0	0	0	0	0	0
hsa-miR-606	0	0	0	0	0	0	0	0
hsa-miR-6068	0	0	0	0	0	0	0	0
hsa-miR-6069	0	0	0	0	0	0	0	0
hsa-miR-607	0	0	0	0	0	0	0	0
hsa-miR-6070	0	0	0	0	0	0	0	0
hsa-miR-6071	0	0	0	0	0	0	0	0
hsa-miR-6072	0	0	0	0	0	0	0	0
hsa-miR-6073	0	0	0	0	0	0	0	0
hsa-miR-6074	0	0	0	0	0	0	0	0
hsa-miR-6075	0	0	0	0	0	0	0	0
hsa-miR-6076	0	0	0	0	0	0	0	0
hsa-miR-6077	0	0	0	0	0	0	0	0
hsa-miR-6078	0	0	0	0	0	0	0	0
hsa-miR-6079	0	0	0	0	0	0	0	0
hsa-miR-608	0	0	0	0	0	0	0	0
hsa-miR-6080	0	0	0	0	0	0	0	0
hsa-miR-6081	0	0	0	0	0	0	0	0
hsa-miR-6082	0	0	0	0	0	0	0	0
hsa-miR-6083	0	0	0	0	0	0	0	0
hsa-miR-6084	0	0	0	0	0	0	0	0
hsa-miR-6085	0	0	0	0	0	0	0	0
hsa-miR-6086	0	0	0	0	0	0	0	0
hsa-miR-6087	190.584	279.853	601.085	357.174	282.77	728.334	648.008	553.037
hsa-miR-6088	0	0	0	0	0	0	0	0
hsa-miR-6089	0	0	0	0	0	2.28318	0	0.761059
hsa-miR-609	0	0	0	0	0	0	0	0
hsa-miR-6090	0	0	0	0	0	0	0	0
hsa-miR-610	0	0	0	0	0	0	0	0
hsa-miR-611	0	0	0	0	0	0	0	0
hsa-miR-612	0	0	0	0	0	0	0	0
hsa-miR-6124	0	0	0	0	0	0	0	0
hsa-miR-6125	0	0	0	0	0	0	0	0
hsa-miR-6126	15.2467	31.4627	11.9619	19.5571	2.60617	9.13271	7.09498	6.27795
hsa-miR-6127	0	0	0	0	0	0	0	0
hsa-miR-6128	0	0	0	0	0	0	0	0
hsa-miR-6129	0	0	0	0	0	0	0	0
hsa-miR-613	0	0	0	0	0	0	0	0
hsa-miR-6130	0	0	0	0	0	0	0	0
hsa-miR-6131	0	0	0	0	0	0	0	0
hsa-miR-6132	0	0	0	0	0	0	0	0
hsa-miR-6133	0	0	0	0	0	0	0	0
hsa-miR-6134	0	0	0	0	0	0	0	0
hsa-miR-614	0	0	0	0	0	0	0	0
hsa-miR-615-3p	0	0	0	0	0.651543	1.14159	1.1825	0.991876
hsa-miR-615-5p	0	0	0	0	0	0	1.1825	0.394165
hsa-miR-616-3p	0	1.65593	0	0.551978	0	1.14159	0	0.38053
hsa-miR-616-5p	0	0	1.49524	0.498412	0	0	0	0
hsa-miR-6165	0	0	0	0	0	0	0	0
hsa-miR-617	0	0	0	0	0	0	0	0
hsa-miR-618	0	0	0	0	0	0	0	0
hsa-miR-619-3p	0	0	0	0	0	0	0	0
hsa-miR-619-5p	4.57401	5.79577	0	3.45659	3.90926	3.42477	7.09498	4.80967
hsa-miR-620	0	0	0	0	0	0	0	0
hsa-miR-621	0	0	0	0	0	0	0	0
hsa-miR-622	0	0	0	0	0	0	0	0
hsa-miR-623	0	0	0	0	0	0	0	0
hsa-miR-624-3p	0	0	0	0	0	0	0	0
hsa-miR-624-5p	0	0	0	0	0	0	0	0
hsa-miR-625-3p	1.52467	4.13983	7.47618	4.38023	4.5608	2.28318	4.72998	3.85799
hsa-miR-625-5p	0	1.65593	0	0.551978	2.60617	2.28318	4.72998	3.20644
hsa-miR-626	0	0	0	0	0	0	0	0
hsa-miR-627-3p	0	2.4839	0	0.827967	0	0	0	0
hsa-miR-627-5p	0.762335	1.65593	0	0.80609	0	2.28318	1.1825	1.15522
hsa-miR-628-3p	0	0	0	0	1.30309	1.14159	0	0.814891
hsa-miR-628-5p	0.762335	0	0	0.254112	0	0	0	0
hsa-miR-629-3p	0	0	0	0	0.651543	0	0	0.217181
hsa-miR-629-5p	2.28701	1.65593	4.48571	2.80955	4.5608	2.28318	2.36499	3.06966
hsa-miR-630	0	0	0	0	0	0	0	0
hsa-miR-631	0	0	0	0	0	0	0	0
hsa-miR-632	0	0	0	0	0	0	0	0
hsa-miR-633	0	0	0	0	0	0	0	0
hsa-miR-634	0	0	0	0	0	0	0	0
hsa-miR-635	0	0	0	0	0	0	0	0
hsa-miR-636	0	0	0	0	0	0	0	0
hsa-miR-637	0	0	0	0	0	0	0	0
hsa-miR-638	0	0	0	0	0	0	0	0
hsa-miR-639	0	0	0	0	0	0	0	0
hsa-miR-640	0	0	0	0	0	0	0	0
hsa-miR-641	0	0.827967	0	0.275989	0	1.14159	0	0.38053
hsa-miR-642a-3p	0	0	0	0	0	0	1.1825	0.394165
hsa-miR-642a-5p	0	0	0	0	0.651543	1.14159	0	0.597711
hsa-miR-642b-3p	0	0	0	0	0	0	1.1825	0.394165
hsa-miR-642b-5p	0	0	0	0	0	0	0	0
hsa-miR-643	0	0	0	0	0	0	0	0
hsa-miR-644a	0	0	0	0	0	0	0	0
hsa-miR-645	0	0	0	0	0	0	0	0
hsa-miR-646	0	0	0	0	0	0	0	0
hsa-miR-647	0	0	0	0	0	0	0	0
hsa-miR-648	0	0	0	0	0	0	0	0
hsa-miR-649	0	0	0	0	0	0	0	0
hsa-miR-6499-3p	0	0	0	0	0	0	0	0
hsa-miR-6499-5p	0	0	0	0	0	0	0	0
hsa-miR-650	0	0	0	0	0	0	0	0
hsa-miR-6500-3p	0	0	0	0	0	0	0	0
hsa-miR-6500-5p	0	0	0	0	0	0	0	0
hsa-miR-6501-3p	0	0	0	0	0	0	0	0
hsa-miR-6501-5p	0	0	0	0	0	0	0	0
hsa-miR-6502-3p	0	0	0	0	0	0	0	0
hsa-miR-6502-5p	0	0	0	0	0	0	0	0
hsa-miR-6503-3p	0	0	0	0	0	0	0	0
hsa-miR-6503-5p	0	0	0	0	0	0	0	0
hsa-miR-6504-3p	0	0	0	0	0	0	0	0
hsa-miR-6504-5p	0	0	0	0	0	0	0	0
hsa-miR-6505-3p	0	0	0	0	0	0	0	0
hsa-miR-6505-5p	0	0	0	0	0	0	0	0
hsa-miR-6506-3p	0	0	0	0	0	0	0	0
hsa-miR-6506-5p	0	0	0	0	0	0	0	0
hsa-miR-6507-3p	0	0	0	0	0	0	0	0
hsa-miR-6507-5p	0	0	0	0	0	0	0	0
hsa-miR-6508-3p	0	0	0	0	0	0	0	0
hsa-miR-6508-5p	0	0	0	0	0	0	0	0
hsa-miR-6509-3p	0	0	0	0	0	0	0	0
hsa-miR-6509-5p	0	0	0	0	0	0	0	0
hsa-miR-651-3p	0	0	0	0	0	0	0	0
hsa-miR-651-5p	0	0	0	0	0	0	0	0
hsa-miR-6510-3p	0	0	0	0	0	0	0	0
hsa-miR-6510-5p	0	0	0	0	0	0	0	0
hsa-miR-6511a-3p	0	0	1.49524	0.498412	1.30309	3.42477	0	1.57595
hsa-miR-6511a-5p	0	0	0	0	0	0	0	0
hsa-miR-6511b-3p	0	0	0	0	0	0	0	0
hsa-miR-6511b-5p	0.762335	0	0	0.254112	0.651543	1.14159	0	0.597711
hsa-miR-6512-3p	0	0	0	0	0	0	0	0
hsa-miR-6512-5p	0	0	0	0	0	0	0	0
hsa-miR-6513-3p	0	0	0	0	0	0	0	0
hsa-miR-6513-5p	0	0	0	0	0	0	0	0
hsa-miR-6514-3p	0	0	0	0	0	0	0	0
hsa-miR-6514-5p	0	0	0	0	0	0	0	0
hsa-miR-6515-3p	0	0	0	0	0	0	0	0
hsa-miR-6515-5p	0	0	0	0	0	0	0	0
hsa-miR-6516-3p	46.5024	24.839	23.9238	31.7551	14.3339	19.407	14.19	15.977
hsa-miR-6516-5p	0	0.827967	0	0.275989	0	0	0	0
[truncated: 589 more rows]
