# Supplementary material for: Endothelial extracellular vesicles promote tumour growth by tumour‐associated macrophage reprogramming
Source: J Extracell Vesicles. 2022 Jun 3;11(6):e12228. doi: 10.1002/jev2.12228 (PMC9164145; doi:10.1002/jev2.12228)
Supplement: Supplementary file 3 — Supporting Information [file JEV2-11-e12228-s003.xlsx]

## Sheet: breast cancer TAM from Tuit et 
Gene Symbol		TAM markerd taken from Tuit, S. et al. Transcriptional Signature Derived from Murine Tumor-Associated Macrophages Correlates with Poor Outcome in Breast Cancer Patients. Cell Rep. 29, 1221-1235.e5 (2019).
Pmepa1
Cx3cr1
Tmem119
Fam134b
Gpr35
Cpd
Itgav
Hs3st3b1
Lhfpl2
Itga6
Fam105a
Cxcl16
Ccr5
Lpcat2
Ifngr2
Tmem132a
Mmp14
Tlr1
Tlr2
Slc7a6
Itpr2
Trem2
Adam10
Il1rl2
Pign
Hivep3
Tlr13
Pag1
Nceh1
Psd4
Cxcl14
1700071M16Rik
Ldlrap1
Arhgap24
Ckap2l
Xylt1
Fmnl3
Rap2a
Melk
Spsb1
Bach2os
Runx3
Rapgef5
Smad7
Pgs1
Mpeg1
Ccdc23
Rcbtb2
Zfp608
Hgf
2510009E07Rik
Tpd52
Dock4
Tbpl1
Psat1
Birc5
Rapsn
Rasal3
Eya4
Pold4
D330045A20Rik
Extl3
Ggta1
Olfml3
Gm2a
Zfp691
Ung
Ntpcr
Zfp667
Gatm
Camk2d
Epb4.1l2
Arhgap22
Mgat5
Mgat4a
Lat2
Vegfa
Ctss
Nek6
Snx18
Znrf3
Scd2
Lyn
Gnptab
Stk38l
Rai14
Gm5523
Rnf180
Arap3
Gfpt1
Golm1
Pxdc1
Arhgef40
Myo1e
Fmn1
Irak2
Gm9833
Cttnbp2nl
Pald1
Gde1
Fgfr1op
Ppcdc
Gmnn
Slfn9
Gusb
Elmo1
Pwwp2b
Plagl2
Med14
Specc1
Ssx2ip
Mef2a
Hnrnpll
Slmo2
Eri1
Bach2

## Sheet: in vivo M1 marker
M1-like genes
CCR7	M1 marker identified in Martinez, F. O., Gordon, S., Locati, M. & Mantovani, A. Transcriptional Profiling of the Human Monocyte-to-Macrophage Differentiation and Polarization: New Molecules and Patterns of Gene Expression. J. Immunol. 177, 7303–7311 (2006)
IL2RA	List taken from Cassetta, L. et al. Human Tumor-Associated Macrophage and Monocyte Transcriptional Landscapes Reveal Cancer-Specific Reprogramming, Biomarkers, and Therapeutic Targets. Cancer Cell 35, 588-602.e10 (2019).
IL15RA
IL7R
CXCL11
CCL19
CXCL10
CXCL9
TNFA
CCL5
CCL15
IL12B
IL15
TRAIL
IL6
CCL20
PBEF1
ECGF1
BCL2A1
FAS
BIRC3
GADD45G
HSXIAPAF1
SLC7A5
SLC21A15
SLC2A6
SLC31A2
INDO
PLA1A
OASL
CHI3L2
HSD11B1
AK3
SPHK1
PFKFB3
PSME2
PFKP
PSMB9
PSMA2
OAS2
PTX3
CSPG2
APOL3
IGFBP4
APOL1
PDGFA
EDN1
APOL2
INHBA
APOL6
HESX1
IRF1
ATF3
IRF7

## Sheet: in vivo M2 marker
M2-like genes
GPR86	M1 marker identified in Martinez, F. O., Gordon, S., Locati, M. & Mantovani, A. Transcriptional Profiling of the Human Monocyte-to-Macrophage Differentiation and Polarization: New Molecules and Patterns of Gene Expression. J. Immunol. 177, 7303–7311 (2006)
P2RY5	List taken from Cassetta, L. et al. Human Tumor-Associated Macrophage and Monocyte Transcriptional Landscapes Reveal Cancer-Specific Reprogramming, Biomarkers, and Therapeutic Targets. Cancer Cell 35, 588-602.e10 (2019).
TGFBR2
HRH1
TLR5
DCL-1
MSR1
CXCR4
DECTIN1
P2RY14
DCSIGN
CLECSF13
MS4A6A
CD36
MS4A4A
MRC1
IGF1
CCL23
CCL18
CCL13
SLC21A9
SLC4A7
SLC38A6
CTSC
HEXB
LIPA
ADK
HNMT
TPST2
CERK
HS3ST2
LTA4H
CA2
ALOX15
HS3ST1
TGFBI
SEPP1
CHN2
FN1
FGL2
GAS7
EGR2
MAF

## Sheet: in vitro M1
Ntpcr			M1 markers from in vitro in peripheral blood mononuclear cells (PBMC) activated classically by LPS+IFN-γ
Pirb			from Orecchioni, M., Ghosheh, Y., Pramod, A. B. & Ley, K. Macrophage polarization: Different gene signatures in M1(Lps+) vs. Classically and M2(LPS-) vs. Alternatively activated macrophages. Front. Immunol. 10, 1–14 (2019).
Ninj1
Morc3
Fnbp1l
Gdpd1
Nab1
Samhd1
Zfas1
Nol4l
Pik3cg
Slc8b1
Trim34a
Tdrd7
Gdi1
Vav1
Pttg1
Rac2
Faap20
Tifa
Slc16a6
Parp11
Map3k14
Slfn10-ps
P2ry13
Serp1
Sntb2
Bco2
Elk3
Zfp821
Slc2a3
Kif13b
Cx3cr1
Ppfibp2
Trim12a
Cyfip2
Gdap10
Tmem178
Ccnd3
Dnajc18
Arl6
Camp
Jade2
Ncoa7
Bst2
Raf1
H2-K1
Slc11a1
Adar
Hspb6
Axl
Trim21
Prag1
Susd6
Fkbpl
Atxn7l1
Pnkd
Ralgps2
Kif3c
Fbxl4
Nt5c3
Fyco1
Oas1c
Ift22
Slc25a10
Dnajb4
H2-M3
E030030I06Rik
Tmem263
Ppt2
Gca
Plekhn1
Def8
Ankrd33b
Nod1
Ralgps1
Tmem134
Ddb2
Helz2
Milr1
Acbd4
Vamp2
Lpcat2
Tmem63a
Prorsd1
Cmtr1
Uba7
Slc25a12
Stra6l
Dner
Ccdc88b
Ddx58
Smox
Abhd3
Neu1
Htra2
Fcho1
Emilin2
5730508B09Rik
Wfdc17
Nr1h3
Aox1
Ppp1r11
Ifit1bl1
Acvr1b
Fmnl3
Col4a2
Cd82
Ly6i
Suco
Gstt4
1810043G02Rik
Dmxl2
Igsf6
Selenow
Fgl2
Hdac9
Il18
Glrx
9530006C21Rik
Lrrc4
Abi3
Pag1
Enpp4
B4galnt2
Cdc42bpg
Chst1
Rassf4
Acyp2
Sirt3
Nfat5
Crcp
Trim30d
Ssh1
Micall2
Sipa1l1
Pilrb1
Zmynd15
Nxpe3
H2-T24
Ctu1
Stam
Bmp1
A430093F15Rik
Fabp7
St18
Rdh11
Chpt1
Usp3
C130050O18Rik
Tor1a
Slc25a19
BC017643
Ppm1n
Taf1b
Med1
Klhl5
Pla2g7
Parp8
Lrp8
Slc41a1
Usb1
Mocs1
Pitpnm1
Ginm1
Kctd13
Siglece
Zdhhc6
Mrpl45
Zfp52
Pla2g16
Msrb1
Disp1
Apbb3
Tnfsf13b
Abcc4
Slx4ip
Ms4a6d
Lox
Slc6a13
Rab27a
Acp2
Exoc3l4
Xaf1
Whamm
Wnt6
Ccdc50
Wipi1
Zfp949
Grk2
Ifitm1
Me1
Eva1b
Fam102b
Dcn
Kbtbd7
Mx2
Nisch
Dram1
Epha1
Ndufaf3
Sppl2a
D530039A21Rik
Zbtb7b
Slc7a8
Dcp2
Bnip3
Ccl5
Tmem248
Ficd
Cwc27
Psmd10
Amn1
Hcls1
Zfp503
Scoc
Tmem119
Alkbh2
Rtn2
Tnnc1
Gtf2h2
Dgkh
Mlkl
Kctd1
Ppp4r2
9630050P21Rik
Ppp1r9a
Ccdc125
Mdm4
4930486L24Rik
Epb41l3
Bcl3
Zfp658
Kcna3
Prss46
Wfdc18
Gbp7
Cybb
Mdm2
Slc22a4
Slfn8
Smim3
Snapc1
Arhgap24
Slc16a3
Id3
Gabpb1
Gcnt2
Htra1
Ncor1
Smpd5
Orai2
Irak2
Aoah
Zdhhc2
Syt11
Ifi209
Mx1
Mreg
Gngt2
Itga4
Hspa4l
Rab11fip1
Hmox1
Fam114a1
Snx18
Dusp1
Traf2
P4ha1
Tspo
Vti1a
Vash1
Pfkl
Magohb
1110008P14Rik
Dnajb2
Naip2
Grina
Mxd1
Fam26f
4933430I17Rik
Trim6
Icosl
Rffl
Snord89
Adgrl2
Gypc
Jag1
Zcchc4
Gsr
Ncf1
Rnf144a
Ttc39b
Dnajc1
Carmil1
Sla
Mlx
Dctn4
Bst1
Slc6a12
Vps37a
Cbwd1
Vegfa
Gde1
Stat4
1600014C10Rik
AW011738
Egln3
F11r
H2-Ob
Armc8
U90926
Mvd
Ptch1
Tnfsf9
Dusp16
Prdx5
Glis3
Slc31a2
Tmem110
Tapt1
Saa3
Prkar2b
Gpd2
Pwp1
Marco
Hspa1a
Gsap
Cd33
Gstt1
Ero1l
Ppp3cc
Ifi44
Ifit1
Gm14005
Trem3
Cep83
D16Ertd472e
9330159M07Rik
Gbp3
Dnmt3l
Mfap3l
Zfp719
Gm20186
Pdgfrb
Car13
Pid1
Sgk1
Sephs2
Cebpb
Stx11
Treml4
Dst
Gm9706
Usp18
Rims3
Gpr31b
Tspan3
Slpi
Tspoap1
Rab20
Ift57
Pla1a
Slamf7
Lrrc75a
Pdlim7
Cp
Per2
Xkr8
Sell
Herc6
Cd300lf
Lrrc8c
Cdc42ep2
Plpp3
Clmp
St3gal1
Hspa1b
Adhfe1
Tnf
Abcc5
Lrrk2
Irak3
Spata13
Hp
Hif1a
Tnfaip3
Dtx2
Serf1
Slc25a33
Sgms2
Slc2a6
A130040M12Rik
Ms4a4c
Ppfia3
3930401B19Rik
Gm9895
Slc43a3
Nos2
Slamf6
Pfkfb3
Sema4a
C78513
Tgfbi
Vnn3
Mcemp1
Tma16
Pbxip1
Rnd1
Tmeff1
Oasl1
Gbp6
Ppp1r12b
Orm1
Cxcl1
Ankrd37
Shisa3
Rcl1
Cxcl2
St3gal5
Fpr2
Cxcl10
Gpr18
Itgb8
Klra2
H2-Q5
Smad6
Syt7
Fpr1
Cd69
Susd2
Procr
Osbpl3
Spic
Malt1
Rasgrp1
Mir155hg
Smpdl3b
Slfn4
Acod1
Ccr7
Hcar2
Thbs1
Dgat2
Clec4e
AI504432
Fscn1
Zfp811
Cfb
Acpp
Cxcl11
Antxr1
Cd200
Adgb
Plpp1
Il1a
Il1b
Cxcl3
Il6
Cd40
Ptgs2
Il12a
Il12b
Icam1
Ifit2
Vcam1
Rsad2
Gpr84
Nfkbiz
Ehd1
Traf1
Ccnd2
Socs3
Adora2a
Serpine1
Serpinb2
Slfn1
Cd38
Inhba
Lcn2
Mefv
Nfkb2
AW112010
Il15ra
Irf7
Zbp1
Pilra
Oas3
Ifih1
Slco3a1
Nfkbia
Met
Isg20
Stat2
Batf2
Tlr2
Cflar
Hdc
Nupr1
Igtp
Gas7
Mmp14
Dhx58
Agrn
Vcan
Ifi35
Jak2
Arg2
Gch1
Peli1
Ddx60
Vasp
Zufsp
Eif2ak2
Sod2
Cd274
Ell2
Ptges
Pvr
Batf
Cxcl9
Slc25a37
Ms4a6c
Pstpip2
Itgal
Parp9
Notch1
Hck
Snx20
Nfkbib
Ccrl2
Samsn1
Dusp2
Cd14
Cxcl16
Slfn2
Jdp2
Tapbpl
Stat1
Rbpms
Rab32
Map3k5
Il1rn
Flnb
Birc3
Tap2
Mitd1
Ggct
Tnip1
Cd86
Irf9
Il17ra
Trim25
Lmo4
Acsl1
Ebi3
Gramd1a
Itga5
Acp5
Rnf114
Agtrap
Psmb9
Ifnar2
St3gal3
Slc31a1
Tnfrsf1b
Mtdh
Cpd
Psmb8
Skil
Pdpn
Snx10
Syk
Denr
Gadd45b
Slc15a3

## Sheet: in vitro M2
AU022434			M2 markers from in vitro in peripheral blood mononuclear cells (PBMC)alternaly activated by IL4
Gatad2a			from Orecchioni, M., Ghosheh, Y., Pramod, A. B. & Ley, K. Macrophage polarization: Different gene signatures in M1(Lps+) vs. Classically and M2(LPS-) vs. Alternatively activated macrophages. Front. Immunol. 10, 1–14 (2019).
Ccl6
Dock2
Qdpr
Pdlim4
Ptprs
Tep1
Igf1
Tln1
Srsf6
Arih1
Mtmr10
Galnt10
Atp1a3
Snx9
Mbtd1
Slc38a9
Pa2g4
Naa50
Tm9sf3
St6galnac4
Armc6
Plec
Reep3
Stk11ip
Ephx1
Asb4
Efr3b
Eif4e3
Rhoh
Slc37a3
Smyd2
Ttc30a1
Zfp703
Myo1d
Cd9
Man1a
Rttn
Ap1s3
Lmnb1
Pgp
Wdr77
Vat1
Galm
Aco1
Wtip
Hsf2bp
Ifi30
Wsb2
Jarid2
Dancr
2010300C02Rik
Dlgap4
Atp1a1
Fam109b
A630033H20Rik
Adamtsl5
Anpep
Ctsk
Rnase6
St3gal4
Daglb
Alyref
Pcdh7
Rpl12
Grwd1
Gpr65
Znrf2
Mkl2
Arap2
Slc4a2
Kti12
Slc38a2
Chn2
Tpcn2
Clec5a
Bzw2
Rbms1
Ier5l
Cd36
Cnrip1
Rps6ka3
Anxa4
Ifi27
Vcl
Ckap4
Anxa1
G3bp1
Slc39a10
Rpl14
Ppan
Slc9a6
Gmpr
Sft2d2
Nolc1
Abcg1
Hlx
Ubl3
Zranb3
Tmem144
Stac2
Dip2c
Zfp101
Ank
C79468
Fads3
Stxbp6
Sox4
Gls
Dok2
Crem
Rasa1
D11Ertd717e
Cluh
Knop1
Nes
Mettl7a1
Amotl1
F2rl2
Cad
Dut
Pum3
Map6
Tbxas1
Rnf180
B3gnt7
Ctsl
Ldlrad3
Ankrd13b
Cdkl2
Pacs2
Ampd2
Ankrd55
Lonrf3
B3glct
Tsr1
Pdp1
Fem1c
Mafb
Fgd6
Cd300lb
H2-DMa
Pip5k1c
Elmo2
Sestd1
Rab3il1
A930018M24Rik
Add3
Cd200r1
9430020K01Rik
Gar1
Prkd3
Pcyox1l
Atic
Lipn
Lrmp
Wbscr27
Abcd2
Irs2
Cyp39a1
Arhgap25
Fam198b
Clstn1
Ahnak
Limk1
Hacd1
Prkar1b
Nedd9
Cytip
Pfkp
Nek6
Cblb
Gna15
Papss2
Wdfy2
Hhat
Fndc10
Eef1a2
Junos
Dlg3
Apex1
Ndc1
Map4k1
Ak1
Dkc1
Car5b
Ciita
Diras2
6230424C14Rik
Abhd14a
Atf5
Fam129b
Ap2m1
Dusp23
Slc39a12
Psph
Rassf8
Plxnc1
Cd300ld
Mob3b
Fchsd2
Chst11
Socs6
Mgll
Emp2
Ado
Atp6v0d2
Gnb4
Tuba8
Ppp1r3c
Gda
Chst7
Timm8a1
Siglecf
Tbc1d16
Arl4c
Mmp19
C86753
Pdgfa
Plbd1
Slc25a13
Fam20c
1700061G19Rik
Lmna
Pde12
Dab2ip
Acy1
C030046G05
Pdia4
Acap1
Myrf
Atp6v0a1
St8sia1
Casp6
Slc7a1
Mmp9
Edil3
Mrc1
Arhgap6
Tmem202
Psat1
Arl15
Tmem158
Cass4
Tanc2
Snn
Tiam1
Bcl2
Ralgds
Rhoj
Matk
Il27ra
Amz1
Nudt21
Itga1
Slc1a5
Inpp5a
Clec10a
Myc
Ptpre
Cystm1
Smap2
Phgdh
Prps1
Sema4b
Lat
Ppp1r1a
A930035D04Rik
Traf5
Tspan5
Rgs16
Clec7a
Nop58
Fyn
Alms1
Hebp2
Angptl2
Tacc2
Il31ra
Ppbp
Tfec
Gpt2
Mmp12
Il1rl1
Il6st
Adipoq
Spint2
Tle1
AI956758
Ccdc88a
Gpr68
Prr15
Dclk1
Pex26
Bcar3
Vwf
Egr3
Cyp1b1
Ryr1
Cttn
Asap2
Abtb2
F2r
Tfrc
Klf9
Il1rl2
Serpina3g
Ffar4
Tmem267
Sema6d
Flrt2
Ets1
Ahr
Plekhf1
Rras2
Batf3
Egr2
Cd74
Olfm1
Ccl8
Pkp2
Dcstamp
Dusp4
Itgax
Btbd11
Klf4
Fn1
H2-Eb1
Ptgs1
Irf4
H2-Aa
Car2
Gpc1
Olr1
Plxdc2
Slamf1
Bhlhe40
Itgb3
Pdcd1lg2
Ocstamp
Flt1
Chil3
Tmem26
Rnase2a
Mgl2
Arg1
P2ry1
Dnmt3a
Jun
Mical1
Gab1
Dhrs3
Lpxn
